# Supplementary material for: 1-(2-Furo­yl)-3-(2-meth­oxy-4-nitro­phen­yl)thio­urea
Source: Acta Crystallogr Sect E Struct Rep Online. 2013 Feb 2;69(Pt 3):o330–1. doi: 10.1107/S1600536813002894 (PMC3588461; doi:10.1107/S1600536813002894)
Supplement: Supplementary file 1 [file e-69-0o330-sup1.cif]

##############################################################################
#                                                                            #
# This CIF contains the data in a paper accepted for publication in          #
# Acta Crystallographica Section E. It conforms to the requirements of       #
# Notes for Authors for Acta Crystallographica Section E, and has been       #
# peer reviewed under the auspices of the IUCr Commission on Journals.       #
#                                                                            #
# Full details of the Crystallographic Information File format               #
# are given in the paper "The Crystallographic Information File (CIF):       #
# a New Standard Archive File for Crystallography" by S. R. Hall, F. H.      #
# Allen and I. D. Brown [Acta Cryst. (1991), A47, 655-685].                  #
#                                                                            #
# The current version of the core CIF dictionary is obtainable from          #
# ftp://ftp.iucr.org/pub/cif_core.dic.                                       #
#                                                                            #
# Software is freely available for graphical display of the structure(s)     #
# in this CIF. For information consult the CIF software page                 #
# http://www.iucr.org/resources/cif/software.                                #
#                                                                            #
# This file may be used for bona fide research purposes within the           #
# scientific community so long as proper attribution is given to the journal # 
# article from which it was obtained.                                        #
#                                                                            #
##############################################################################
data_global
_audit_creation_method     SHELXL-97
_journal_date_recd_electronic     2012-12-05
_journal_date_accepted     2013-01-28
_journal_name_full     'Acta Crystallographica, Section E'
_journal_year     2013
_journal_volume     69
_journal_issue      3
_journal_page_first     o330
_journal_page_last     o331
_journal_paper_category     QO
_journal_paper_doi     10.1107/S1600536813002894
_journal_coeditor_code     LH5568
_publ_contact_author_name     'Butcher, Ray J.'
_publ_contact_author_address
;
Department of Chemistry
Howard University
525 College Street NW,
Washington, DC 20059, USA
;
_publ_contact_author_email     rbutcher99@yahoo.com
_publ_contact_author_fax     '202 806-5442'
_publ_contact_author_phone     '703 585-6631'
_publ_section_title
;
1-(2-Furoyl)-3-(2-methoxy-4-nitrophenyl)thiourea
;
loop_
    _publ_author_name
    _publ_author_address
    'Pratap, Seema'
;
Department of Chemistry
M. M. V., Banaras Hindu University
Varanasi 221 005, India
;
    'Singh, Durga P.'
;
Department of Chemistry
M. M. V., Banaras Hindu University
Varanasi 221 005, India
;
    'Gupta, Sushil K.'
;
School of Studies in Chemistry
Jiwaji University
Gwalior 474 011, India
;
    'Yildirim, Sema \"Ozt\"urk'
;
Department of Physics, Faculty of Sciences,
Erciyes University
38039 Kayseri, Turkey
;
    'Butcher, Ray J.'
;
Department of Chemistry
Howard University
525 College Street NW,
Washington, DC 20059, USA
;
data_I
_chemical_name_systematic
;
1-(2-Furoyl)-3-(2-methoxy-4-nitrophenyl)thiourea
;
_chemical_name_common     ?
_chemical_formula_moiety     'C13 H11 N3 O5 S'
_chemical_formula_sum     'C13 H11 N3 O5 S'
_chemical_formula_weight     321.31
_chemical_melting_point     ?
_symmetry_cell_setting     triclinic
_symmetry_space_group_name_H-M     'P -1'
_symmetry_space_group_name_Hall     '-P 1'
loop_
    _symmetry_equiv_pos_as_xyz
    'x, y, z'
    '-x, -y, -z'
_cell_length_a     7.9474(6)
_cell_length_b     13.0122(10)
_cell_length_c     13.4215(11)
_cell_angle_alpha     87.734(6)
_cell_angle_beta     77.014(7)
_cell_angle_gamma     86.945(7)
_cell_volume     1350.00(18)
_cell_formula_units_Z     4
_cell_measurement_reflns_used     2786
_cell_measurement_theta_min     3.3779
_cell_measurement_theta_max     75.6377
_cell_measurement_temperature     123(2)
_exptl_crystal_description     'long plate'
_exptl_crystal_colour     colorless
_exptl_crystal_size_max     0.6935
_exptl_crystal_size_mid     0.2131
_exptl_crystal_size_min     0.0395
_exptl_crystal_density_diffrn     1.581
_exptl_crystal_density_meas     ?
_exptl_crystal_density_method     'not measured'
_exptl_crystal_F_000     664
_exptl_absorpt_coefficient_mu     2.425
_exptl_absorpt_correction_type     analytical
_exptl_absorpt_process_details
;
[CrysAlis PRO (Agilent, 2012), based on expressions derived by
Clark & Reid (1995)]
;
_exptl_absorpt_correction_T_min     0.441
_exptl_absorpt_correction_T_max     0.909
_exptl_special_details     ?
_diffrn_ambient_temperature     123(2)
_diffrn_radiation_type     CuK\a
_diffrn_radiation_wavelength     1.54184
_diffrn_radiation_source     'Enhance (Cu) X-ray Source'
_diffrn_radiation_monochromator     graphite
_diffrn_measurement_device_type     'Agilent Xcalibur (Ruby, Gemini)'
_diffrn_measurement_method     '\w scans'
_diffrn_detector_area_resol_mean     10.5081
_diffrn_reflns_number     9239
_diffrn_reflns_av_R_equivalents     0.0416
_diffrn_reflns_av_sigmaI/netI     0.0527
_diffrn_reflns_theta_min     3.38
_diffrn_reflns_theta_max     75.82
_diffrn_reflns_theta_full     67.50
_diffrn_measured_fraction_theta_max     0.963
_diffrn_measured_fraction_theta_full     0.998
_diffrn_reflns_limit_h_min     -6
_diffrn_reflns_limit_h_max     9
_diffrn_reflns_limit_k_min     -15
_diffrn_reflns_limit_k_max     16
_diffrn_reflns_limit_l_min     -15
_diffrn_reflns_limit_l_max     16
_diffrn_standards_number     ?
_diffrn_standards_interval_count     ?
_diffrn_standards_interval_time     ?
_diffrn_standards_decay_%     ?
_refine_special_details
;
Refinement of <i>F</i>^2^ against ALL reflections. The weighted <i>R</i>-factor
<i>wR</i> and goodness of fit <i>S</i> are based on <i>F</i>^2^, conventional
<i>R</i>-factors <i>R</i> are based on <i>F</i>, with <i>F</i> set to zero for
negative <i>F</i>^2^. The threshold expression of <i>F</i>^2^ >
\s(<i>F</i>^2^) is used only for calculating <i>R</i>-factors(gt) <i>etc</i>.
and is not relevant to the choice of reflections for refinement.
<i>R</i>-factors based on <i>F</i>^2^ are statistically about twice as large
as those based on <i>F</i>, and <i>R</i>- factors based on ALL data will be
even larger.
;
_reflns_number_total     5400
_reflns_number_gt     4064
_reflns_threshold_expression     I>2\s(I)
_refine_ls_structure_factor_coef     Fsqd
_refine_ls_matrix_type     full
_refine_ls_R_factor_all     0.0641
_refine_ls_R_factor_gt     0.0461
_refine_ls_wR_factor_gt     0.1188
_refine_ls_wR_factor_ref     0.1335
_refine_ls_goodness_of_fit_ref     1.032
_refine_ls_restrained_S_all     1.032
_refine_ls_number_reflns     5400
_refine_ls_number_parameters     399
_refine_ls_number_restraints     0
_refine_ls_hydrogen_treatment     constr
_refine_ls_weighting_scheme     calc
_refine_ls_weighting_details
                 'calc w=1/[\s^2^(Fo^2^)+(0.0713P)^2^] where P=(Fo^2^+2Fc^2^)/3'
_atom_sites_solution_hydrogens     geom
_atom_sites_solution_primary     direct
_atom_sites_solution_secondary     difmap
_refine_ls_shift/su_max     0.000
_refine_ls_shift/su_mean     0.000
_refine_diff_density_max     0.362
_refine_diff_density_min     -0.340
_refine_ls_extinction_method     none
_refine_ls_extinction_coef     ?
loop_
    _atom_type_symbol
    _atom_type_description
    _atom_type_scat_dispersion_real
    _atom_type_scat_dispersion_imag
    _atom_type_scat_source
    'C' 'C' 0.0181 0.0091
                         'International Tables Vol C Tables 4.2.6.8 and 6.1.1.4'
    'H' 'H' 0.0000 0.0000
                         'International Tables Vol C Tables 4.2.6.8 and 6.1.1.4'
    'N' 'N' 0.0311 0.0180
                         'International Tables Vol C Tables 4.2.6.8 and 6.1.1.4'
    'O' 'O' 0.0492 0.0322
                         'International Tables Vol C Tables 4.2.6.8 and 6.1.1.4'
    'S' 'S' 0.3331 0.5567
                         'International Tables Vol C Tables 4.2.6.8 and 6.1.1.4'
_computing_data_collection
;
CrysAlis PRO (Agilent, 2012)
;
_computing_cell_refinement
;
CrysAlis PRO (Agilent, 2012)
;
_computing_data_reduction
;
CrysAlis PRO (Agilent, 2012)
;
_computing_structure_solution     'SHELXS97 (Sheldrick, 2008)'
_computing_structure_refinement     'SHELXL97 (Sheldrick, 2008)'
_computing_molecular_graphics     'SHELXTL (Sheldrick, 2008)'
_computing_publication_material     'SHELXTL (Sheldrick, 2008)'
loop_
    _atom_site_type_symbol
    _atom_site_label
    _atom_site_fract_x
    _atom_site_fract_y
    _atom_site_fract_z
    _atom_site_U_iso_or_equiv
    _atom_site_adp_type
    _atom_site_calc_flag
    _atom_site_refinement_flags
    _atom_site_occupancy
    _atom_site_symmetry_multiplicity
    _atom_site_disorder_assembly
    _atom_site_disorder_group
    S S1A 0.36097(8) 0.11036(4) 0.27285(4) 0.03539(16) Uani d . 1 1 . .
    S S1B 0.59249(8) 0.38403(4) 0.24534(4) 0.03632(16) Uani d . 1 1 . .
    O O1A 0.5944(2) 0.35328(11) 0.46572(13) 0.0332(3) Uani d . 1 1 . .
    O O2A 0.3761(2) 0.14473(12) 0.60923(13) 0.0352(4) Uani d . 1 1 . .
    O O3A 0.1883(2) -0.06917(12) 0.63465(12) 0.0338(3) Uani d . 1 1 . .
    O O4A -0.1054(3) -0.37579(13) 0.55069(14) 0.0421(4) Uani d . 1 1 . .
    O O5A -0.0861(3) -0.36147(13) 0.38735(14) 0.0407(4) Uani d . 1 1 . .
    O O1B 0.3641(2) 0.14072(11) 0.04830(12) 0.0324(3) Uani d . 1 1 . .
    O O2B 0.6346(2) 0.32954(12) -0.09340(13) 0.0357(4) Uani d . 1 1 . .
    O O3B 0.8303(2) 0.54209(12) -0.11942(12) 0.0347(4) Uani d . 1 1 . .
    O O4B 1.0361(2) 0.85635(13) 0.13539(13) 0.0387(4) Uani d . 1 1 . .
    O O5B 1.1180(2) 0.84800(13) -0.02921(13) 0.0398(4) Uani d . 1 1 . .
    N N1A 0.4231(2) 0.18859(14) 0.43709(14) 0.0298(4) Uani d . 1 1 . .
    H H1AA 0.4660 0.2370 0.3924 0.036 Uiso calc R 1 1 . .
    N N2A 0.2838(2) 0.03587(13) 0.46879(14) 0.0283(4) Uani d . 1 1 . .
    H H2AA 0.2932 0.0474 0.5314 0.034 Uiso calc R 1 1 . .
    N N3A -0.0598(2) -0.33027(13) 0.46753(15) 0.0304(4) Uani d . 1 1 . .
    N N1B 0.5391(2) 0.30242(13) 0.08037(14) 0.0299(4) Uani d . 1 1 . .
    H H1BA 0.4777 0.2607 0.1260 0.036 Uiso calc R 1 1 . .
    N N2B 0.6826(2) 0.45407(13) 0.04855(14) 0.0285(4) Uani d . 1 1 . .
    H H2BA 0.6776 0.4411 -0.0146 0.034 Uiso calc R 1 1 . .
    N N3B 1.0386(2) 0.81488(14) 0.05402(15) 0.0308(4) Uani d . 1 1 . .
    C C1A 0.6737(3) 0.43079(16) 0.49908(19) 0.0344(5) Uani d . 1 1 . .
    H H1AB 0.7340 0.4830 0.4563 0.041 Uiso calc R 1 1 . .
    C C2A 0.6548(3) 0.42318(17) 0.6015(2) 0.0357(5) Uani d . 1 1 . .
    H H2AB 0.6978 0.4684 0.6428 0.043 Uiso calc R 1 1 . .
    C C3A 0.5584(3) 0.33487(18) 0.63570(19) 0.0344(5) Uani d . 1 1 . .
    H H3AA 0.5245 0.3090 0.7041 0.041 Uiso calc R 1 1 . .
    C C4A 0.5245(3) 0.29491(16) 0.55114(17) 0.0297(4) Uani d . 1 1 . .
    C C5A 0.4348(3) 0.20312(16) 0.53730(17) 0.0288(4) Uani d . 1 1 . .
    C C6A 0.3526(3) 0.10763(16) 0.39819(17) 0.0285(4) Uani d . 1 1 . .
    C C7A 0.1995(3) -0.05422(15) 0.45914(17) 0.0269(4) Uani d . 1 1 . .
    C C8A 0.1628(3) -0.09002(16) 0.37023(16) 0.0295(4) Uani d . 1 1 . .
    H H8AA 0.1967 -0.0521 0.3076 0.035 Uiso calc R 1 1 . .
    C C9A 0.0774(3) -0.18036(16) 0.37248(17) 0.0302(4) Uani d . 1 1 . .
    H H9AA 0.0520 -0.2049 0.3120 0.036 Uiso calc R 1 1 . .
    C C10A 0.0297(3) -0.23418(15) 0.46458(17) 0.0276(4) Uani d . 1 1 . .
    C C11A 0.0633(3) -0.20163(16) 0.55529(17) 0.0288(4) Uani d . 1 1 . .
    H H11A 0.0289 -0.2404 0.6174 0.035 Uiso calc R 1 1 . .
    C C12A 0.1482(3) -0.11100(16) 0.55243(16) 0.0274(4) Uani d . 1 1 . .
    C C13A 0.1296(3) -0.1174(2) 0.73323(18) 0.0393(5) Uani d . 1 1 . .
    H H13A 0.1554 -0.0746 0.7859 0.059 Uiso calc R 1 1 . .
    H H13B 0.1887 -0.1853 0.7353 0.059 Uiso calc R 1 1 . .
    H H13C 0.0046 -0.1254 0.7460 0.059 Uiso calc R 1 1 . .
    C C1B 0.2969(3) 0.05868(16) 0.01333(19) 0.0340(5) Uani d . 1 1 . .
    H H1BB 0.2204 0.0125 0.0550 0.041 Uiso calc R 1 1 . .
    C C2B 0.3542(3) 0.05241(17) -0.0883(2) 0.0361(5) Uani d . 1 1 . .
    H H2BB 0.3257 0.0021 -0.1304 0.043 Uiso calc R 1 1 . .
    C C3B 0.4655(3) 0.13491(18) -0.12144(19) 0.0358(5) Uani d . 1 1 . .
    H H3BA 0.5265 0.1504 -0.1893 0.043 Uiso calc R 1 1 . .
    C C4B 0.4665(3) 0.18683(16) -0.03598(18) 0.0303(4) Uani d . 1 1 . .
    C C5B 0.5544(3) 0.27857(16) -0.02133(17) 0.0298(4) Uani d . 1 1 . .
    C C6B 0.6086(3) 0.38421(15) 0.11951(17) 0.0281(4) Uani d . 1 1 . .
    C C7B 0.7665(3) 0.54421(15) 0.05886(17) 0.0266(4) Uani d . 1 1 . .
    C C8B 0.7740(3) 0.58953(16) 0.15028(17) 0.0311(4) Uani d . 1 1 . .
    H H8BA 0.7187 0.5587 0.2137 0.037 Uiso calc R 1 1 . .
    C C9B 0.8613(3) 0.67881(16) 0.14927(17) 0.0313(4) Uani d . 1 1 . .
    H H9BA 0.8652 0.7101 0.2114 0.038 Uiso calc R 1 1 . .
    C C10B 0.9425(3) 0.72156(15) 0.05632(17) 0.0290(4) Uani d . 1 1 . .
    C C11B 0.9372(3) 0.67978(16) -0.03685(17) 0.0295(4) Uani d . 1 1 . .
    H H11B 0.9934 0.7112 -0.0997 0.035 Uiso calc R 1 1 . .
    C C12B 0.8477(3) 0.59132(16) -0.03526(17) 0.0284(4) Uani d . 1 1 . .
    C C13B 0.9012(3) 0.5872(2) -0.21823(18) 0.0390(5) Uani d . 1 1 . .
    H H13D 0.8889 0.5406 -0.2715 0.058 Uiso calc R 1 1 . .
    H H13E 1.0239 0.5989 -0.2242 0.058 Uiso calc R 1 1 . .
    H H13F 0.8392 0.6530 -0.2265 0.058 Uiso calc R 1 1 . .
loop_
    _atom_site_aniso_label
    _atom_site_aniso_U_11
    _atom_site_aniso_U_22
    _atom_site_aniso_U_33
    _atom_site_aniso_U_12
    _atom_site_aniso_U_13
    _atom_site_aniso_U_23
    S1A 0.0491(3) 0.0307(3) 0.0268(3) -0.0122(2) -0.0068(2) -0.0023(2)
    S1B 0.0523(3) 0.0293(3) 0.0280(3) -0.0125(2) -0.0078(2) -0.0018(2)
    O1A 0.0408(8) 0.0242(7) 0.0361(8) -0.0058(6) -0.0108(7) -0.0012(6)
    O2A 0.0453(9) 0.0306(8) 0.0303(8) -0.0094(7) -0.0080(7) -0.0025(6)
    O3A 0.0459(9) 0.0298(8) 0.0283(8) -0.0098(6) -0.0120(7) -0.0016(6)
    O4A 0.0576(11) 0.0345(9) 0.0336(9) -0.0177(7) -0.0058(8) 0.0015(7)
    O5A 0.0594(11) 0.0308(8) 0.0373(9) -0.0141(7) -0.0190(8) -0.0030(7)
    O1B 0.0398(8) 0.0245(7) 0.0338(8) -0.0050(6) -0.0089(7) -0.0034(6)
    O2B 0.0456(9) 0.0313(8) 0.0304(8) -0.0090(7) -0.0064(7) -0.0042(6)
    O3B 0.0462(9) 0.0331(8) 0.0259(8) -0.0107(7) -0.0078(7) -0.0036(6)
    O4B 0.0550(10) 0.0313(8) 0.0334(8) -0.0120(7) -0.0142(8) -0.0050(6)
    O5B 0.0488(10) 0.0351(9) 0.0348(9) -0.0139(7) -0.0054(7) -0.0014(7)
    N1A 0.0375(10) 0.0244(8) 0.0278(9) -0.0058(7) -0.0070(7) -0.0010(7)
    N2A 0.0377(9) 0.0239(8) 0.0247(8) -0.0047(7) -0.0085(7) -0.0045(6)
    N3A 0.0342(9) 0.0237(8) 0.0337(10) -0.0043(7) -0.0073(8) -0.0035(7)
    N1B 0.0373(9) 0.0221(8) 0.0301(9) -0.0049(7) -0.0060(7) -0.0026(7)
    N2B 0.0364(9) 0.0235(8) 0.0272(8) -0.0034(7) -0.0092(7) -0.0048(7)
    N3B 0.0345(9) 0.0266(9) 0.0330(9) -0.0040(7) -0.0106(8) -0.0018(7)
    C1A 0.0383(12) 0.0236(10) 0.0436(13) -0.0042(8) -0.0129(10) -0.0041(9)
    C2A 0.0397(12) 0.0258(10) 0.0433(13) -0.0013(9) -0.0117(10) -0.0096(9)
    C3A 0.0372(11) 0.0333(11) 0.0339(11) -0.0010(9) -0.0090(9) -0.0089(9)
    C4A 0.0323(10) 0.0247(10) 0.0323(11) -0.0014(8) -0.0072(9) -0.0024(8)
    C5A 0.0302(10) 0.0250(10) 0.0319(11) -0.0010(8) -0.0074(8) -0.0064(8)
    C6A 0.0319(10) 0.0238(9) 0.0301(10) -0.0016(8) -0.0066(8) -0.0045(8)
    C7A 0.0307(10) 0.0204(9) 0.0297(10) -0.0021(7) -0.0067(8) -0.0033(8)
    C8A 0.0386(11) 0.0232(10) 0.0259(10) -0.0022(8) -0.0054(8) -0.0020(7)
    C9A 0.0389(11) 0.0252(10) 0.0281(10) -0.0037(8) -0.0098(9) -0.0038(8)
    C10A 0.0298(10) 0.0213(9) 0.0319(11) -0.0033(7) -0.0064(8) -0.0043(8)
    C11A 0.0329(10) 0.0243(10) 0.0286(10) -0.0031(8) -0.0051(8) -0.0019(8)
    C12A 0.0310(10) 0.0253(10) 0.0268(10) -0.0006(8) -0.0078(8) -0.0050(8)
    C13A 0.0498(14) 0.0432(13) 0.0276(11) -0.0134(11) -0.0119(10) 0.0004(9)
    C1B 0.0388(12) 0.0235(10) 0.0425(13) -0.0049(8) -0.0135(10) -0.0031(9)
    C2B 0.0419(12) 0.0285(11) 0.0417(12) -0.0011(9) -0.0162(10) -0.0073(9)
    C3B 0.0431(12) 0.0306(11) 0.0348(11) 0.0012(9) -0.0109(10) -0.0069(9)
    C4B 0.0347(11) 0.0234(10) 0.0333(11) 0.0005(8) -0.0088(9) -0.0036(8)
    C5B 0.0343(11) 0.0249(10) 0.0313(10) 0.0003(8) -0.0093(9) -0.0056(8)
    C6B 0.0320(10) 0.0224(9) 0.0298(10) -0.0011(8) -0.0065(8) -0.0039(8)
    C7B 0.0294(10) 0.0213(9) 0.0297(10) -0.0013(7) -0.0076(8) -0.0028(8)
    C8B 0.0415(12) 0.0253(10) 0.0262(10) -0.0035(8) -0.0061(9) -0.0007(8)
    C9B 0.0418(12) 0.0270(10) 0.0266(10) -0.0031(9) -0.0101(9) -0.0038(8)
    C10B 0.0322(10) 0.0209(9) 0.0351(11) -0.0021(8) -0.0096(9) -0.0020(8)
    C11B 0.0329(10) 0.0255(10) 0.0299(10) -0.0038(8) -0.0065(8) 0.0008(8)
    C12B 0.0323(10) 0.0254(10) 0.0280(10) 0.0007(8) -0.0075(8) -0.0055(8)
    C13B 0.0496(14) 0.0418(13) 0.0260(11) -0.0118(10) -0.0070(10) -0.0017(9)
_geom_special_details
;
All e.s.d.'s (except the e.s.d. in the dihedral angle between two l.s. planes)
are estimated using the full covariance matrix. The cell e.s.d.'s are taken
into account individually in the estimation of e.s.d.'s in distances, angles
and torsion angles; correlations between e.s.d.'s in cell parameters are only
used when they are defined by crystal symmetry. An approximate (isotropic)
treatment of cell e.s.d.'s is used for estimating e.s.d.'s involving l.s.
planes.
;
loop_
    _geom_bond_atom_site_label_1
    _geom_bond_atom_site_label_2
    _geom_bond_site_symmetry_2
    _geom_bond_distance
    _geom_bond_publ_flag
    S1A C6A . 1.668(2) ?
    S1B C6B . 1.665(2) ?
    O1A C1A . 1.358(3) ?
    O1A C4A . 1.375(3) ?
    O2A C5A . 1.226(3) ?
    O3A C12A . 1.356(3) ?
    O3A C13A . 1.432(3) ?
    O4A N3A . 1.231(3) ?
    O5A N3A . 1.229(3) ?
    O1B C1B . 1.363(3) ?
    O1B C4B . 1.373(3) ?
    O2B C5B . 1.224(3) ?
    O3B C12B . 1.357(3) ?
    O3B C13B . 1.435(3) ?
    O4B N3B . 1.233(3) ?
    O5B N3B . 1.227(3) ?
    N1A C5A . 1.390(3) ?
    N1A C6A . 1.391(3) ?
    N1A H1AA . 0.8800 ?
    N2A C6A . 1.349(3) ?
    N2A C7A . 1.405(3) ?
    N2A H2AA . 0.8800 ?
    N3A C10A . 1.466(3) ?
    N1B C5B . 1.389(3) ?
    N1B C6B . 1.397(3) ?
    N1B H1BA . 0.8800 ?
    N2B C6B . 1.348(3) ?
    N2B C7B . 1.406(3) ?
    N2B H2BA . 0.8800 ?
    N3B C10B . 1.464(3) ?
    C1A C2A . 1.349(4) ?
    C1A H1AB . 0.9500 ?
    C2A C3A . 1.418(3) ?
    C2A H2AB . 0.9500 ?
    C3A C4A . 1.353(3) ?
    C3A H3AA . 0.9500 ?
    C4A C5A . 1.462(3) ?
    C7A C8A . 1.393(3) ?
    C7A C12A . 1.417(3) ?
    C8A C9A . 1.385(3) ?
    C8A H8AA . 0.9500 ?
    C9A C10A . 1.382(3) ?
    C9A H9AA . 0.9500 ?
    C10A C11A . 1.390(3) ?
    C11A C12A . 1.385(3) ?
    C11A H11A . 0.9500 ?
    C13A H13A . 0.9800 ?
    C13A H13B . 0.9800 ?
    C13A H13C . 0.9800 ?
    C1B C2B . 1.341(4) ?
    C1B H1BB . 0.9500 ?
    C2B C3B . 1.421(3) ?
    C2B H2BB . 0.9500 ?
    C3B C4B . 1.356(3) ?
    C3B H3BA . 0.9500 ?
    C4B C5B . 1.456(3) ?
    C7B C8B . 1.397(3) ?
    C7B C12B . 1.415(3) ?
    C8B C9B . 1.383(3) ?
    C8B H8BA . 0.9500 ?
    C9B C10B . 1.380(3) ?
    C9B H9BA . 0.9500 ?
    C10B C11B . 1.393(3) ?
    C11B C12B . 1.382(3) ?
    C11B H11B . 0.9500 ?
    C13B H13D . 0.9800 ?
    C13B H13E . 0.9800 ?
    C13B H13F . 0.9800 ?
loop_
    _geom_angle_atom_site_label_1
    _geom_angle_atom_site_label_2
    _geom_angle_atom_site_label_3
    _geom_angle_site_symmetry_1
    _geom_angle_site_symmetry_3
    _geom_angle
    _geom_angle_publ_flag
    C1A O1A C4A . . 106.15(18) ?
    C12A O3A C13A . . 118.46(17) ?
    C1B O1B C4B . . 106.16(18) ?
    C12B O3B C13B . . 118.39(18) ?
    C5A N1A C6A . . 128.54(19) ?
    C5A N1A H1AA . . 115.7 ?
    C6A N1A H1AA . . 115.7 ?
    C6A N2A C7A . . 130.85(19) ?
    C6A N2A H2AA . . 114.6 ?
    C7A N2A H2AA . . 114.6 ?
    O5A N3A O4A . . 123.17(19) ?
    O5A N3A C10A . . 118.71(19) ?
    O4A N3A C10A . . 118.12(18) ?
    C5B N1B C6B . . 128.25(19) ?
    C5B N1B H1BA . . 115.9 ?
    C6B N1B H1BA . . 115.9 ?
    C6B N2B C7B . . 130.55(19) ?
    C6B N2B H2BA . . 114.7 ?
    C7B N2B H2BA . . 114.7 ?
    O5B N3B O4B . . 123.18(19) ?
    O5B N3B C10B . . 118.14(19) ?
    O4B N3B C10B . . 118.68(19) ?
    C2A C1A O1A . . 110.5(2) ?
    C2A C1A H1AB . . 124.7 ?
    O1A C1A H1AB . . 124.7 ?
    C1A C2A C3A . . 106.9(2) ?
    C1A C2A H2AB . . 126.5 ?
    C3A C2A H2AB . . 126.5 ?
    C4A C3A C2A . . 106.0(2) ?
    C4A C3A H3AA . . 127.0 ?
    C2A C3A H3AA . . 127.0 ?
    C3A C4A O1A . . 110.37(19) ?
    C3A C4A C5A . . 131.5(2) ?
    O1A C4A C5A . . 118.06(19) ?
    O2A C5A N1A . . 123.84(19) ?
    O2A C5A C4A . . 121.8(2) ?
    N1A C5A C4A . . 114.39(19) ?
    N2A C6A N1A . . 114.52(19) ?
    N2A C6A S1A . . 127.94(16) ?
    N1A C6A S1A . . 117.54(16) ?
    C8A C7A N2A . . 126.9(2) ?
    C8A C7A C12A . . 119.44(19) ?
    N2A C7A C12A . . 113.62(18) ?
    C9A C8A C7A . . 120.5(2) ?
    C9A C8A H8AA . . 119.7 ?
    C7A C8A H8AA . . 119.7 ?
    C10A C9A C8A . . 118.63(19) ?
    C10A C9A H9AA . . 120.7 ?
    C8A C9A H9AA . . 120.7 ?
    C9A C10A C11A . . 123.01(19) ?
    C9A C10A N3A . . 118.99(19) ?
    C11A C10A N3A . . 118.00(19) ?
    C12A C11A C10A . . 118.0(2) ?
    C12A C11A H11A . . 121.0 ?
    C10A C11A H11A . . 121.0 ?
    O3A C12A C11A . . 124.7(2) ?
    O3A C12A C7A . . 114.87(18) ?
    C11A C12A C7A . . 120.42(19) ?
    O3A C13A H13A . . 109.5 ?
    O3A C13A H13B . . 109.5 ?
    H13A C13A H13B . . 109.5 ?
    O3A C13A H13C . . 109.5 ?
    H13A C13A H13C . . 109.5 ?
    H13B C13A H13C . . 109.5 ?
    C2B C1B O1B . . 110.3(2) ?
    C2B C1B H1BB . . 124.8 ?
    O1B C1B H1BB . . 124.8 ?
    C1B C2B C3B . . 107.5(2) ?
    C1B C2B H2BB . . 126.3 ?
    C3B C2B H2BB . . 126.3 ?
    C4B C3B C2B . . 105.6(2) ?
    C4B C3B H3BA . . 127.2 ?
    C2B C3B H3BA . . 127.2 ?
    C3B C4B O1B . . 110.5(2) ?
    C3B C4B C5B . . 131.3(2) ?
    O1B C4B C5B . . 118.24(19) ?
    O2B C5B N1B . . 123.56(19) ?
    O2B C5B C4B . . 122.1(2) ?
    N1B C5B C4B . . 114.33(19) ?
    N2B C6B N1B . . 114.56(19) ?
    N2B C6B S1B . . 127.98(16) ?
    N1B C6B S1B . . 117.46(16) ?
    C8B C7B N2B . . 126.6(2) ?
    C8B C7B C12B . . 119.26(19) ?
    N2B C7B C12B . . 114.10(19) ?
    C9B C8B C7B . . 120.6(2) ?
    C9B C8B H8BA . . 119.7 ?
    C7B C8B H8BA . . 119.7 ?
    C10B C9B C8B . . 118.8(2) ?
    C10B C9B H9BA . . 120.6 ?
    C8B C9B H9BA . . 120.6 ?
    C9B C10B C11B . . 122.7(2) ?
    C9B C10B N3B . . 119.4(2) ?
    C11B C10B N3B . . 117.8(2) ?
    C12B C11B C10B . . 118.2(2) ?
    C12B C11B H11B . . 120.9 ?
    C10B C11B H11B . . 120.9 ?
    O3B C12B C11B . . 125.0(2) ?
    O3B C12B C7B . . 114.55(18) ?
    C11B C12B C7B . . 120.5(2) ?
    O3B C13B H13D . . 109.5 ?
    O3B C13B H13E . . 109.5 ?
    H13D C13B H13E . . 109.5 ?
    O3B C13B H13F . . 109.5 ?
    H13D C13B H13F . . 109.5 ?
    H13E C13B H13F . . 109.5 ?
loop_
    _geom_torsion_atom_site_label_1
    _geom_torsion_atom_site_label_2
    _geom_torsion_atom_site_label_3
    _geom_torsion_atom_site_label_4
    _geom_torsion_site_symmetry_1
    _geom_torsion_site_symmetry_2
    _geom_torsion_site_symmetry_3
    _geom_torsion_site_symmetry_4
    _geom_torsion
    _geom_torsion_publ_flag
    C4A O1A C1A C2A . . . . -0.4(3) ?
    O1A C1A C2A C3A . . . . 0.4(3) ?
    C1A C2A C3A C4A . . . . -0.3(3) ?
    C2A C3A C4A O1A . . . . 0.0(3) ?
    C2A C3A C4A C5A . . . . 178.1(2) ?
    C1A O1A C4A C3A . . . . 0.2(3) ?
    C1A O1A C4A C5A . . . . -178.12(19) ?
    C6A N1A C5A O2A . . . . -2.6(4) ?
    C6A N1A C5A C4A . . . . 177.3(2) ?
    C3A C4A C5A O2A . . . . -1.4(4) ?
    O1A C4A C5A O2A . . . . 176.6(2) ?
    C3A C4A C5A N1A . . . . 178.8(2) ?
    O1A C4A C5A N1A . . . . -3.2(3) ?
    C7A N2A C6A N1A . . . . 178.6(2) ?
    C7A N2A C6A S1A . . . . -0.9(4) ?
    C5A N1A C6A N2A . . . . 1.7(3) ?
    C5A N1A C6A S1A . . . . -178.79(18) ?
    C6A N2A C7A C8A . . . . -1.7(4) ?
    C6A N2A C7A C12A . . . . 178.8(2) ?
    N2A C7A C8A C9A . . . . -179.6(2) ?
    C12A C7A C8A C9A . . . . -0.2(3) ?
    C7A C8A C9A C10A . . . . -0.1(3) ?
    C8A C9A C10A C11A . . . . 0.2(3) ?
    C8A C9A C10A N3A . . . . -179.6(2) ?
    O5A N3A C10A C9A . . . . 1.8(3) ?
    O4A N3A C10A C9A . . . . -178.1(2) ?
    O5A N3A C10A C11A . . . . -178.0(2) ?
    O4A N3A C10A C11A . . . . 2.1(3) ?
    C9A C10A C11A C12A . . . . 0.1(3) ?
    N3A C10A C11A C12A . . . . 179.86(19) ?
    C13A O3A C12A C11A . . . . -4.4(3) ?
    C13A O3A C12A C7A . . . . 175.4(2) ?
    C10A C11A C12A O3A . . . . 179.4(2) ?
    C10A C11A C12A C7A . . . . -0.3(3) ?
    C8A C7A C12A O3A . . . . -179.34(19) ?
    N2A C7A C12A O3A . . . . 0.1(3) ?
    C8A C7A C12A C11A . . . . 0.4(3) ?
    N2A C7A C12A C11A . . . . 179.88(19) ?
    C4B O1B C1B C2B . . . . 0.3(3) ?
    O1B C1B C2B C3B . . . . 0.2(3) ?
    C1B C2B C3B C4B . . . . -0.5(3) ?
    C2B C3B C4B O1B . . . . 0.7(3) ?
    C2B C3B C4B C5B . . . . -179.2(2) ?
    C1B O1B C4B C3B . . . . -0.6(2) ?
    C1B O1B C4B C5B . . . . 179.31(19) ?
    C6B N1B C5B O2B . . . . -0.4(4) ?
    C6B N1B C5B C4B . . . . 179.5(2) ?
    C3B C4B C5B O2B . . . . 6.9(4) ?
    O1B C4B C5B O2B . . . . -173.0(2) ?
    C3B C4B C5B N1B . . . . -173.1(2) ?
    O1B C4B C5B N1B . . . . 7.0(3) ?
    C7B N2B C6B N1B . . . . -179.1(2) ?
    C7B N2B C6B S1B . . . . 0.4(4) ?
    C5B N1B C6B N2B . . . . 8.1(3) ?
    C5B N1B C6B S1B . . . . -171.41(18) ?
    C6B N2B C7B C8B . . . . -8.5(4) ?
    C6B N2B C7B C12B . . . . 172.3(2) ?
    N2B C7B C8B C9B . . . . -179.9(2) ?
    C12B C7B C8B C9B . . . . -0.7(3) ?
    C7B C8B C9B C10B . . . . -0.8(3) ?
    C8B C9B C10B C11B . . . . 1.5(4) ?
    C8B C9B C10B N3B . . . . -178.69(19) ?
    O5B N3B C10B C9B . . . . 175.9(2) ?
    O4B N3B C10B C9B . . . . -4.1(3) ?
    O5B N3B C10B C11B . . . . -4.3(3) ?
    O4B N3B C10B C11B . . . . 175.7(2) ?
    C9B C10B C11B C12B . . . . -0.6(3) ?
    N3B C10B C11B C12B . . . . 179.55(19) ?
    C13B O3B C12B C11B . . . . -3.6(3) ?
    C13B O3B C12B C7B . . . . 176.9(2) ?
    C10B C11B C12B O3B . . . . 179.6(2) ?
    C10B C11B C12B C7B . . . . -0.9(3) ?
    C8B C7B C12B O3B . . . . -178.96(19) ?
    N2B C7B C12B O3B . . . . 0.4(3) ?
    C8B C7B C12B C11B . . . . 1.5(3) ?
    N2B C7B C12B C11B . . . . -179.13(19) ?
loop_
    _geom_hbond_atom_site_label_D
    _geom_hbond_atom_site_label_H
    _geom_hbond_atom_site_label_A
    _geom_hbond_site_symmetry_A
    _geom_hbond_distance_DH
    _geom_hbond_distance_HA
    _geom_hbond_distance_DA
    _geom_hbond_angle_DHA
    N1A H1AA O1A . 0.88 2.24 2.684(2) 110.7
    N2A H2AA O2A . 0.88 1.91 2.654(2) 141.9
    N2A H2AA O3A . 0.88 2.09 2.552(2) 111.8
    N1B H1BA O1B . 0.88 2.25 2.683(2) 110.5
    N2B H2BA O2B . 0.88 1.92 2.653(2) 139.8
    N2B H2BA O3B . 0.88 2.11 2.554(2) 110.8
    C8A H8AA S1A . 0.95 2.52 3.198(2) 128.7
    C8B H8BA S1B . 0.95 2.52 3.189(2) 128.0
_iucr_refine_instructions_details
;
TITL fu-2-OMe
CELL  1.54184   7.947400  13.012196  13.421502  87.7337  77.0139  86.9449
ZERR     4      0.000624   0.001025   0.001068   0.0064   0.0068   0.0065
LATT   1
SFAC  C    H    N    O    S
UNIT  52   44   12   20   4
temp -150
L.S. 8
ACTA 135
BOND $H
CONF
HTAB
omit     2   6   0
omit     3  -3   2
omit     2  -4   2
omit     3  -5   2
omit     0   2   0
omit     1   0   2
HTAB N1A O1A
HTAB N2A O2A
HTAB N2A O3A
HTAB N1B O1B
HTAB N2B O2B
HTAB N2B O3B
HTAB C8A S1A
HTAB C8B S1B
WGHT    0.071300
FVAR       0.99357
S1A   5    0.360972    0.110362    0.272854    11.00000    0.04912    0.03073 =
         0.02681   -0.00234   -0.00685   -0.01215
S1B   5    0.592495    0.384032    0.245342    11.00000    0.05233    0.02935 =
         0.02799   -0.00177   -0.00779   -0.01253
O1A   4    0.594395    0.353279    0.465724    11.00000    0.04082    0.02423 =
         0.03606   -0.00124   -0.01076   -0.00584
O2A   4    0.376144    0.144725    0.609234    11.00000    0.04534    0.03060 =
         0.03034   -0.00246   -0.00800   -0.00942
O3A   4    0.188275   -0.069167    0.634649    11.00000    0.04590    0.02979 =
         0.02835   -0.00160   -0.01205   -0.00978
O4A   4   -0.105367   -0.375785    0.550694    11.00000    0.05763    0.03450 =
         0.03358    0.00154   -0.00577   -0.01766
O5A   4   -0.086139   -0.361465    0.387355    11.00000    0.05936    0.03083 =
         0.03727   -0.00305   -0.01897   -0.01412
O1B   4    0.364070    0.140717    0.048298    11.00000    0.03975    0.02452 =
         0.03381   -0.00344   -0.00888   -0.00498
O2B   4    0.634619    0.329544   -0.093396    11.00000    0.04560    0.03135 =
         0.03039   -0.00425   -0.00639   -0.00903
O3B   4    0.830323    0.542093   -0.119423    11.00000    0.04617    0.03309 =
         0.02586   -0.00355   -0.00780   -0.01072
O4B   4    1.036080    0.856346    0.135394    11.00000    0.05496    0.03125 =
         0.03339   -0.00505   -0.01417   -0.01201
O5B   4    1.117977    0.847997   -0.029206    11.00000    0.04881    0.03513 =
         0.03481   -0.00140   -0.00544   -0.01394
N1A   3    0.423119    0.188591    0.437090    11.00000    0.03746    0.02438 =
         0.02784   -0.00102   -0.00699   -0.00583
AFIX  43
H1AA  2    0.465988    0.237000    0.392354    11.00000   -1.20000
AFIX   0
N2A   3    0.283767    0.035873    0.468790    11.00000    0.03766    0.02387 =
         0.02475   -0.00452   -0.00853   -0.00472
AFIX  43
H2AA  2    0.293239    0.047440    0.531413    11.00000   -1.20000
AFIX   0
N3A   3   -0.059838   -0.330271    0.467535    11.00000    0.03421    0.02365 =
         0.03374   -0.00350   -0.00726   -0.00431
N1B   3    0.539061    0.302421    0.080373    11.00000    0.03728    0.02209 =
         0.03009   -0.00261   -0.00602   -0.00488
AFIX  43
H1BA  2    0.477740    0.260701    0.125953    11.00000   -1.20000
AFIX   0
N2B   3    0.682608    0.454066    0.048547    11.00000    0.03636    0.02349 =
         0.02720   -0.00481   -0.00916   -0.00335
AFIX  43
H2BA  2    0.677649    0.441149   -0.014570    11.00000   -1.20000
AFIX   0
N3B   3    1.038618    0.814877    0.054024    11.00000    0.03450    0.02664 =
         0.03300   -0.00178   -0.01061   -0.00396
C1A   1    0.673689    0.430786    0.499085    11.00000    0.03827    0.02363 =
         0.04357   -0.00406   -0.01295   -0.00420
AFIX  43
H1AB  2    0.734033    0.483043    0.456278    11.00000   -1.20000
AFIX   0
C2A   1    0.654772    0.423182    0.601499    11.00000    0.03972    0.02576 =
         0.04331   -0.00964   -0.01165   -0.00127
AFIX  43
H2AB  2    0.697792    0.468352    0.642829    11.00000   -1.20000
AFIX   0
C3A   1    0.558389    0.334874    0.635698    11.00000    0.03718    0.03335 =
         0.03391   -0.00891   -0.00904   -0.00099
AFIX  43
H3AA  2    0.524513    0.309038    0.704100    11.00000   -1.20000
AFIX   0
C4A   1    0.524498    0.294910    0.551140    11.00000    0.03231    0.02469 =
         0.03228   -0.00236   -0.00717   -0.00141
C5A   1    0.434783    0.203121    0.537300    11.00000    0.03022    0.02504 =
         0.03193   -0.00639   -0.00744   -0.00095
C6A   1    0.352629    0.107632    0.398188    11.00000    0.03188    0.02376 =
         0.03007   -0.00454   -0.00662   -0.00163
C7A   1    0.199473   -0.054223    0.459140    11.00000    0.03074    0.02037 =
         0.02974   -0.00335   -0.00667   -0.00209
C8A   1    0.162788   -0.090019    0.370227    11.00000    0.03859    0.02323 =
         0.02594   -0.00201   -0.00541   -0.00219
AFIX  43
H8AA  2    0.196652   -0.052138    0.307557    11.00000   -1.20000
AFIX   0
C9A   1    0.077368   -0.180365    0.372481    11.00000    0.03891    0.02517 =
         0.02814   -0.00379   -0.00976   -0.00372
AFIX  43
H9AA  2    0.052008   -0.204872    0.311983    11.00000   -1.20000
AFIX   0
C10A  1    0.029742   -0.234175    0.464580    11.00000    0.02975    0.02131 =
         0.03188   -0.00427   -0.00640   -0.00326
C11A  1    0.063255   -0.201625    0.555292    11.00000    0.03289    0.02428 =
         0.02864   -0.00189   -0.00508   -0.00306
AFIX  43
H11A  2    0.028936   -0.240377    0.617388    11.00000   -1.20000
AFIX   0
C12A  1    0.148181   -0.111003    0.552427    11.00000    0.03102    0.02532 =
         0.02684   -0.00504   -0.00778   -0.00057
C13A  1    0.129605   -0.117426    0.733231    11.00000    0.04981    0.04318 =
         0.02760    0.00041   -0.01194   -0.01336
AFIX 137
H13A  2    0.155406   -0.074626    0.785902    11.00000   -1.50000
H13B  2    0.188672   -0.185282    0.735267    11.00000   -1.50000
H13C  2    0.004584   -0.125396    0.745991    11.00000   -1.50000
AFIX   0
C1B   1    0.296893    0.058676    0.013327    11.00000    0.03883    0.02345 =
         0.04250   -0.00306   -0.01352   -0.00490
AFIX  43
H1BB  2    0.220385    0.012516    0.054969    11.00000   -1.20000
AFIX   0
C2B   1    0.354227    0.052414   -0.088278    11.00000    0.04193    0.02854 =
         0.04169   -0.00730   -0.01621   -0.00115
AFIX  43
H2BB  2    0.325661    0.002059   -0.130353    11.00000   -1.20000
AFIX   0
C3B   1    0.465519    0.134907   -0.121437    11.00000    0.04313    0.03060 =
         0.03481   -0.00695   -0.01093    0.00121
AFIX  43
H3BA  2    0.526488    0.150427   -0.189290    11.00000   -1.20000
AFIX   0
C4B   1    0.466485    0.186828   -0.035976    11.00000    0.03472    0.02342 =
         0.03333   -0.00364   -0.00877    0.00052
C5B   1    0.554399    0.278572   -0.021327    11.00000    0.03431    0.02485 =
         0.03133   -0.00563   -0.00931    0.00032
C6B   1    0.608596    0.384208    0.119506    11.00000    0.03204    0.02241 =
         0.02980   -0.00395   -0.00648   -0.00112
C7B   1    0.766450    0.544208    0.058864    11.00000    0.02937    0.02129 =
         0.02966   -0.00280   -0.00758   -0.00131
C8B   1    0.773997    0.589525    0.150276    11.00000    0.04146    0.02532 =
         0.02617   -0.00069   -0.00609   -0.00355
AFIX  43
H8BA  2    0.718669    0.558723    0.213715    11.00000   -1.20000
AFIX   0
C9B   1    0.861264    0.678809    0.149265    11.00000    0.04178    0.02705 =
         0.02658   -0.00376   -0.01012   -0.00309
AFIX  43
H9BA  2    0.865214    0.710139    0.211393    11.00000   -1.20000
AFIX   0
C10B  1    0.942521    0.721559    0.056317    11.00000    0.03220    0.02088 =
         0.03513   -0.00196   -0.00955   -0.00211
C11B  1    0.937161    0.679778   -0.036851    11.00000    0.03285    0.02555 =
         0.02985    0.00082   -0.00645   -0.00380
AFIX  43
H11B  2    0.993435    0.711246   -0.099732    11.00000   -1.20000
AFIX   0
C12B  1    0.847745    0.591317   -0.035265    11.00000    0.03230    0.02540 =
         0.02799   -0.00547   -0.00753    0.00071
C13B  1    0.901192    0.587225   -0.218227    11.00000    0.04963    0.04177 =
         0.02596   -0.00173   -0.00695   -0.01178
AFIX 137
H13D  2    0.888852    0.540597   -0.271464    11.00000   -1.50000
H13E  2    1.023913    0.598874   -0.224173    11.00000   -1.50000
H13F  2    0.839216    0.653031   -0.226530    11.00000   -1.50000
HKLF 4
REM  fu-2-OMe
REM R1 =  0.0461 for   4064 Fo > 4sig(Fo)  and  0.0641 for all   5400 data
REM    399 parameters refined using      0 restraints
END
WGHT      0.0713      0.0000
REM Highest difference peak  0.362,  deepest hole -0.340,  1-sigma level  0.071
Q1    1   0.1287 -0.1577  0.5432  11.00000  0.05    0.36
Q2    1   0.9682  0.7565  0.0578  11.00000  0.05    0.34
Q3    1   0.5047  0.2292 -0.0343  11.00000  0.05    0.34
Q4    1   0.7161  0.4931  0.0620  11.00000  0.05    0.33
Q5    1   0.4886  0.2567  0.5426  11.00000  0.05    0.32
Q6    1   0.0039 -0.2722  0.4624  11.00000  0.05    0.30
Q7    1   0.2463 -0.0073  0.4570  11.00000  0.05    0.30
Q8    1   0.8997  0.6282 -0.0389  11.00000  0.05    0.28
Q9    1   0.7957  0.5651  0.0140  11.00000  0.05    0.28
Q10   1   0.4132  0.0950 -0.1278  11.00000  0.05    0.27
Q11   1   0.2916  0.0560  0.2561  11.00000  0.05    0.26
Q12   1   0.1780 -0.0795  0.5047  11.00000  0.05    0.26
Q13   1   0.4950  0.3350  0.2568  11.00000  0.05    0.25
Q14   1   0.0621 -0.2097  0.4185  11.00000  0.05    0.25
Q15   1   0.9012  0.7017  0.0938  11.00000  0.05    0.25
Q16   1   0.1370 -0.1367  0.3731  11.00000  0.05    0.25
Q17   1   0.3009  0.0974  0.5946  11.00000  0.05    0.25
Q18   1   0.4384  0.1617  0.2716  11.00000  0.05    0.24
Q19   1   0.6062  0.3777  0.1773  11.00000  0.05    0.24
Q20   1   0.5069  0.2990  0.6832  11.00000  0.05    0.24
;
