# Supplementary material for: 1-(2-Furo­yl)-3-(2-meth­oxy-4-nitro­phen­yl)thio­urea
Source: Acta Crystallogr Sect E Struct Rep Online. 2013 Feb 2;69(Pt 3):o330–1. doi: 10.1107/S1600536813002894 (PMC3588461; doi:10.1107/S1600536813002894)
Supplement: Supplementary file 2 [file e-69-0o330-Isup2.hkl]

# 
# h,k,l, Fc-squared, Fo-squared, sigma(Fo-squared) and status flag 
# 
data_I
_shelx_title ' fu-2-OMe' 
_shelx_refln_list_code          4 
_shelx_F_calc_maximum      205.94 
_exptl_crystal_F_000       664.00 
_reflns_d_resolution_high  0.7951 
 
loop_ 
 _symmetry_equiv_pos_as_xyz 
 'x, y, z' 
 '-x, -y, -z' 
 
_cell_length_a     7.9474 
_cell_length_b    13.0122 
_cell_length_c    13.4215 
_cell_angle_alpha  87.734 
_cell_angle_beta   77.014 
_cell_angle_gamma  86.945 
 
_shelx_F_squared_multiplier     1.000 
 
loop_ 
 _refln_index_h 
 _refln_index_k 
 _refln_index_l 
 _refln_F_squared_calc 
 _refln_F_squared_meas 
 _refln_F_squared_sigma 
 _refln_observed_status 
   1   0   0      746.68      618.24     15.74 o 
   2   0   0     3031.56     2990.12     53.96 o 
   3   0   0      434.75      388.58     22.48 o 
   4   0   0     5019.77     4963.36    225.55 o 
   5   0   0      187.52      162.50     26.11 o 
   6   0   0        4.54        2.25      4.88 o 
   7   0   0       99.02       98.56     10.29 o 
   8   0   0       34.48       22.89      8.33 o 
   9   0   0       11.09       14.54      4.61 o 
  -9   1   0        0.99       -0.26      3.68 o 
  -8   1   0       34.20       22.29      8.78 o 
  -7   1   0      142.42      136.66     16.88 o 
  -6   1   0      396.20      438.53     22.87 o 
  -5   1   0       96.56       96.77     20.96 o 
  -4   1   0      440.03      466.18     20.17 o 
  -3   1   0        0.28       -1.34      4.55 o 
  -2   1   0      174.59      151.98     18.81 o 
  -1   1   0       69.87      261.08     26.38 o 
   0   1   0        0.01        1.35      1.67 o 
   1   1   0       23.81       34.32      3.19 o 
   2   1   0      262.96      216.83     16.61 o 
   3   1   0      577.08      550.18     17.24 o 
   4   1   0      213.17      240.42     18.49 o 
   5   1   0      274.32      287.03     22.66 o 
   6   1   0      364.97      363.51     16.01 o 
   7   1   0        3.15        6.10      7.86 o 
   8   1   0      192.46      204.06     18.21 o 
   9   1   0       21.47       19.16      4.54 o 
  -9   2   0       20.78       20.11      4.83 o 
  -8   2   0        2.34        1.37      6.58 o 
  -7   2   0       24.71       20.00      4.93 o 
  -6   2   0      612.12      625.41     15.66 o 
  -5   2   0      203.81      184.03     30.16 o 
  -4   2   0     1060.08     1147.11     32.26 o 
  -3   2   0      886.10     1065.31     41.72 o 
  -1   2   0      142.68      151.65      5.70 o 
   1   2   0      299.22      254.10     11.10 o 
   2   2   0    21215.48    21434.91    159.05 o 
   3   2   0      417.45      446.97     22.34 o 
   4   2   0      251.14      250.17     19.72 o 
   5   2   0      347.10      335.94     24.84 o 
   6   2   0      104.88      101.25      6.62 o 
   7   2   0       48.41       46.59      5.49 o 
   8   2   0      100.07       89.91      8.94 o 
   9   2   0        3.26        6.30      3.61 o 
  -9   3   0       55.00       57.86      6.82 o 
  -8   3   0      246.59      226.67     20.13 o 
  -7   3   0        9.11       11.22      4.15 o 
  -6   3   0      168.11      182.64     10.70 o 
  -5   3   0        3.98        6.38      6.81 o 
  -4   3   0      704.74      655.86     24.77 o 
  -3   3   0      298.33      282.22     32.54 o 
  -2   3   0        0.55        3.02      2.36 o 
  -1   3   0       10.06        9.66      2.49 o 
   0   3   0       39.25       37.27      7.32 o 
   1   3   0     1085.49     1078.83     39.67 o 
   2   3   0       30.34       35.35      5.01 o 
   3   3   0      214.11      224.03     14.24 o 
   4   3   0      788.81      833.22     36.36 o 
   5   3   0       19.86       24.42      7.30 o 
   6   3   0      373.97      354.63     12.50 o 
   7   3   0       34.80       28.26      4.55 o 
   8   3   0       71.93       64.61      5.84 o 
   9   3   0      290.09      286.37     24.72 o 
  -9   4   0        0.32       -0.53      2.86 o 
  -8   4   0       51.15       47.37      9.18 o 
  -7   4   0       38.36       35.69      5.75 o 
  -6   4   0      222.61      196.47     11.27 o 
  -5   4   0      329.73      328.76     27.84 o 
  -4   4   0    24639.88    25463.11   2023.16 o 
  -3   4   0       40.10       34.08      8.55 o 
  -2   4   0       46.03       29.73      8.74 o 
  -1   4   0      205.30      201.52     18.95 o 
   0   4   0    20368.37    19748.88    180.74 o 
   1   4   0      424.45      448.33     29.00 o 
   2   4   0      899.30      924.22     32.86 o 
   3   4   0      618.54      569.94     69.69 o 
   4   4   0      413.08      561.73     49.49 o 
   5   4   0      228.30      240.08     33.92 o 
   6   4   0       12.13       14.49      3.26 o 
   7   4   0       50.56       46.26      4.84 o 
   8   4   0      390.35      380.89     12.48 o 
   9   4   0       15.15       15.67      5.53 o 
  -9   5   0        0.16        0.95      2.91 o 
  -8   5   0       37.09       46.21      8.30 o 
  -7   5   0        7.46        5.70      3.25 o 
  -6   5   0      778.55      769.71     22.47 o 
  -5   5   0      200.76      197.77     11.95 o 
  -4   5   0       16.00       15.09      7.80 o 
  -3   5   0       50.94       56.02     12.18 o 
  -2   5   0      257.81      280.03     25.52 o 
  -1   5   0      169.11      198.29     21.45 o 
   0   5   0       50.13       47.63     11.45 o 
   1   5   0       83.17       72.86      5.33 o 
   2   5   0      129.74      110.11     13.60 o 
   3   5   0       82.61      108.56     14.31 o 
   4   5   0      284.25      285.22     27.90 o 
   5   5   0       43.76       57.11     18.81 o 
   6   5   0      500.92      528.07     23.60 o 
   7   5   0      531.97      520.28     19.77 o 
   8   5   0      368.37      403.69     23.84 o 
   9   5   0        6.38        3.01      3.31 o 
  -8   6   0       30.10       25.33      6.33 o 
  -7   6   0       67.08       69.68      7.18 o 
  -6   6   0     3009.95     3105.46     45.25 o 
  -5   6   0        0.08       -5.59      5.59 o 
  -4   6   0      101.13       97.13     15.05 o 
  -3   6   0      122.23      127.34     11.57 o 
  -2   6   0     4093.50     4578.15    112.50 o 
  -1   6   0      173.02      181.41     23.26 o 
   0   6   0      108.93      103.50     18.22 o 
   1   6   0      241.61      205.51     24.97 o 
   3   6   0      382.25      392.87     27.02 o 
   4   6   0      104.66      104.46     15.82 o 
   5   6   0      339.01      355.61     12.36 o 
   6   6   0      873.04      838.99     25.47 o 
   7   6   0       87.82       79.31      8.57 o 
   8   6   0       16.82       16.36      4.66 o 
   9   6   0        5.83        8.71      3.75 o 
  -8   7   0      409.46      424.64     17.16 o 
  -7   7   0       81.17       78.49      7.17 o 
  -6   7   0       21.83       19.79      4.81 o 
  -5   7   0       14.46       12.49      3.13 o 
  -4   7   0      272.30      288.91     12.31 o 
  -3   7   0       32.71       34.17      8.67 o 
  -2   7   0       55.85       48.97     14.63 o 
  -1   7   0       56.86       38.79     12.45 o 
   0   7   0       94.17       85.33     18.41 o 
   1   7   0      153.45      204.82     14.25 o 
   2   7   0       47.00       44.22     11.64 o 
   3   7   0       67.84       63.24     12.83 o 
   4   7   0      686.52      692.13     40.24 o 
   5   7   0      647.18      637.89     19.65 o 
   6   7   0      570.69      539.42     20.06 o 
   7   7   0        7.37        7.18      4.09 o 
   8   7   0      142.50      147.59      8.74 o 
  -7   8   0        8.85        4.47      3.94 o 
  -6   8   0       30.64       35.32      9.22 o 
  -5   8   0       38.66       42.94      4.78 o 
  -4   8   0      347.69      371.55     14.57 o 
  -3   8   0        2.46       26.05      9.98 o 
  -2   8   0       98.75      106.80     15.58 o 
  -1   8   0       16.88       10.17     10.02 o 
   0   8   0      225.93      349.17     33.65 o 
   1   8   0      225.30      236.58     22.21 o 
   2   8   0      194.90      200.99     21.78 o 
   3   8   0      867.58      965.17     46.92 o 
   4   8   0     1075.62     1141.43     43.57 o 
   5   8   0      302.61      286.95     17.87 o 
   6   8   0       39.02       32.17      5.87 o 
   7   8   0        5.56        1.47      4.20 o 
   8   8   0      124.41      152.84     11.57 o 
  -7   9   0        1.81        3.50      4.81 o 
  -6   9   0      182.24      203.03     10.56 o 
  -5   9   0       63.24       62.57      5.69 o 
  -4   9   0        1.29        1.46      3.48 o 
  -3   9   0       63.24       50.82      7.29 o 
  -2   9   0       78.88       62.92      8.15 o 
  -1   9   0      184.92      205.88     21.61 o 
   0   9   0        1.58       -8.68      8.68 o 
   1   9   0       94.99       91.04     15.41 o 
   2   9   0      139.57      149.79     19.53 o 
   3   9   0      471.25      497.96     15.83 o 
   4   9   0      341.10      343.06     15.06 o 
   5   9   0        5.94        4.53      3.62 o 
   6   9   0      204.64      196.67     11.60 o 
   7   9   0      210.66      260.48     16.44 o 
   8   9   0      174.79      193.60     11.02 o 
  -6  10   0       13.77       10.51      3.51 o 
  -5  10   0        4.76        8.37      3.58 o 
  -4  10   0      156.80      167.16     13.89 o 
  -3  10   0        3.44        4.47      5.26 o 
  -2  10   0       68.50       78.15     10.74 o 
  -1  10   0       24.59       22.97      4.75 o 
   0  10   0        0.73        2.95      5.10 o 
   1  10   0      801.98      808.57     32.02 o 
   2  10   0      921.82      902.69     72.10 o 
   3  10   0      407.78      390.85     27.61 o 
   4  10   0       14.27       16.93      4.42 o 
   5  10   0        6.95       10.27      4.33 o 
   6  10   0      184.23      200.50     14.96 o 
   7  10   0       25.45       26.24      5.70 o 
  -6  11   0        3.12        1.52      3.37 o 
  -5  11   0       44.20       46.58      6.13 o 
  -4  11   0       12.73       15.75      6.76 o 
  -3  11   0      118.06      114.45     14.36 o 
  -2  11   0        0.05       -1.38      5.31 o 
  -1  11   0       92.59       75.61     11.79 o 
   0  11   0        7.26        1.76      5.13 o 
   1  11   0      181.44      163.58     15.43 o 
   2  11   0       72.58       57.66     10.05 o 
   3  11   0        3.84        4.48      5.56 o 
   4  11   0       71.68       70.16      7.35 o 
   5  11   0      187.90      231.28     11.24 o 
   6  11   0      156.80      161.32     12.35 o 
   7  11   0        4.91        5.74      2.14 o 
  -5  12   0       14.48        9.86      4.84 o 
  -4  12   0       36.18       34.87      8.41 o 
  -3  12   0        4.12        1.65      5.22 o 
  -2  12   0       91.24       90.16     13.00 o 
  -1  12   0      387.46      391.04     17.76 o 
   0  12   0      554.75      562.43     20.29 o 
   1  12   0      239.51      206.37     17.18 o 
   2  12   0       19.97       17.72      7.03 o 
   3  12   0       87.84      110.50     13.65 o 
   4  12   0      140.72      153.86      9.35 o 
   5  12   0       57.49       60.37      4.87 o 
   6  12   0        4.20       -0.56      3.20 o 
  -5  13   0       37.85       47.07      6.08 o 
  -4  13   0        0.11       -5.13      5.13 o 
  -3  13   0       70.30       73.26     10.57 o 
  -2  13   0       13.24        7.28      5.19 o 
  -1  13   0       40.40       31.35      5.89 o 
   0  13   0       21.87       19.93      5.24 o 
   1  13   0        0.83       -3.46      6.13 o 
   2  13   0        5.28       46.82     10.72 o 
   3  13   0       76.71       82.80     11.24 o 
   4  13   0       40.93       37.30      5.32 o 
   5  13   0       29.49       32.23      4.14 o 
  -4  14   0       48.29       55.18      6.56 o 
  -3  14   0      113.23      116.50     10.63 o 
  -2  14   0      191.79      201.47     14.94 o 
  -1  14   0       59.67       44.14      9.30 o 
   0  14   0      141.62      145.96     13.34 o 
   1  14   0      122.24      115.06     13.94 o 
   2  14   0       85.53       89.80     11.56 o 
   3  14   0       30.42       23.48      4.85 o 
   4  14   0       34.33       33.32      6.57 o 
  -3  15   0        7.16        9.63      2.47 o 
  -2  15   0       19.13       15.73      4.36 o 
  -1  15   0        0.69       -3.94      3.94 o 
   0  15   0       52.36       56.18      5.79 o 
   1  15   0       18.00       20.09      5.93 o 
   2  15   0        0.79        1.04      4.08 o 
   3  15   0       46.01       51.30      7.06 o 
   4  15   0       21.52       28.65      4.04 o 
   1  16   0        1.38        2.59      2.65 o 
   2  16   0       41.91       41.30      4.97 o 
  -1 -16   1       23.43       16.36      3.40 o 
  -3 -15   1        8.02        5.74      3.74 o 
  -2 -15   1       36.08       30.47      6.24 o 
  -1 -15   1       12.03        4.70      4.43 o 
   0 -15   1        0.80       -1.78      2.52 o 
   1 -15   1      241.21      247.66     13.64 o 
   2 -15   1      233.01      228.61     12.74 o 
   3 -15   1       14.39       13.00      3.50 o 
  -4 -14   1        1.53       -1.39      2.73 o 
  -3 -14   1       15.11       13.53      3.94 o 
  -2 -14   1       70.24       69.28      6.88 o 
  -1 -14   1        3.95        6.64      5.68 o 
   0 -14   1        5.45       -2.53      3.25 o 
   1 -14   1       77.92       69.65      6.54 o 
   2 -14   1        1.87       -1.34      4.98 o 
   3 -14   1        4.37        3.18      3.82 o 
   4 -14   1       11.24       11.80      3.94 o 
  -5 -13   1        0.28       -2.31      4.03 o 
  -4 -13   1        2.94       -1.23      4.28 o 
  -3 -13   1       43.89       39.21      8.12 o 
  -2 -13   1       81.06       83.36     10.98 o 
  -1 -13   1      353.93      320.13     20.64 o 
   0 -13   1      380.48      379.56     15.93 o 
   1 -13   1        3.16       -2.22     11.30 o 
   2 -13   1      157.01      148.47     14.87 o 
   3 -13   1      444.03      463.06     23.66 o 
   4 -13   1      231.95      238.22     15.77 o 
   5 -13   1       15.98       17.86      4.31 o 
  -6 -12   1       22.62       20.23      4.09 o 
  -5 -12   1        2.22        3.19      2.77 o 
  -4 -12   1       96.54       88.29     11.04 o 
  -3 -12   1      142.60      147.47     14.71 o 
  -2 -12   1      159.81      135.68     14.19 o 
  -1 -12   1      154.36      150.60     23.56 o 
   0 -12   1        2.93       -2.30      3.96 o 
   1 -12   1       63.24       54.12      7.03 o 
   2 -12   1       18.34       10.09      5.62 o 
   3 -12   1       49.59       50.00      9.84 o 
   4 -12   1       12.58       13.57      6.82 o 
   5 -12   1       31.45       39.76      7.25 o 
  -7 -11   1        0.57       -0.26      2.74 o 
  -6 -11   1        0.91        2.03      3.59 o 
  -5 -11   1       50.24       44.24      5.53 o 
  -4 -11   1      214.35      219.88     11.27 o 
  -3 -11   1      319.15      297.02     20.60 o 
  -2 -11   1      276.93      272.22     19.16 o 
  -1 -11   1        3.11       -1.08      3.37 o 
   0 -11   1      605.60      606.90     20.59 o 
   1 -11   1      962.45      921.26     25.66 o 
   2 -11   1      312.39      301.78     22.73 o 
   3 -11   1      238.55      238.42     20.31 o 
   4 -11   1       93.64       73.06     11.76 o 
   5 -11   1      163.66      182.22     12.70 o 
   6 -11   1        0.72       -2.71      2.91 o 
  -7 -10   1       41.29       40.55      6.18 o 
  -6 -10   1       62.36       64.02      9.02 o 
  -5 -10   1      278.11      284.05     13.06 o 
  -4 -10   1      321.88      332.99     14.26 o 
  -3 -10   1       97.49       84.52     11.80 o 
  -2 -10   1       19.77       13.04     19.28 o 
  -1 -10   1      369.56      361.25     19.13 o 
   0 -10   1      330.45      321.55     14.52 o 
   1 -10   1      132.64      133.46      8.80 o 
   2 -10   1      113.19      110.77     10.71 o 
   3 -10   1       75.00       75.66     12.54 o 
   4 -10   1        4.76        3.42      3.44 o 
   5 -10   1        4.89        7.79      3.64 o 
   6 -10   1       43.35       52.16      6.11 o 
  -8  -9   1        0.00        5.72      3.38 o 
  -7  -9   1       17.87       19.34      5.66 o 
  -6  -9   1      145.44      132.84      9.45 o 
  -5  -9   1      207.78      192.95     11.07 o 
  -4  -9   1       73.40       65.62      5.80 o 
  -3  -9   1       12.41       -4.54      5.91 o 
  -2  -9   1     1493.78     1556.34     92.14 o 
  -1  -9   1     1207.78     1180.74     79.83 o 
   0  -9   1      241.23      234.96     17.90 o 
   1  -9   1     1295.22     1338.45     54.75 o 
   2  -9   1      246.44      262.03     17.07 o 
   3  -9   1      629.15      728.56     20.25 o 
   4  -9   1       45.27       48.89     10.60 o 
   5  -9   1      228.35      242.06     13.07 o 
   6  -9   1       27.75       21.06      6.54 o 
   7  -9   1        1.15       -2.82      4.80 o 
  -8  -8   1       34.31       40.18      6.46 o 
  -7  -8   1      149.37      144.04      9.34 o 
  -6  -8   1      235.99      228.56     12.51 o 
  -5  -8   1       14.29       17.15      3.93 o 
  -4  -8   1        3.23        2.20      2.85 o 
  -3  -8   1      867.06      832.42     65.91 o 
  -2  -8   1      485.13      471.16     48.06 o 
  -1  -8   1       72.73       56.57     11.41 o 
   0  -8   1      526.76      578.53     33.01 o 
   1  -8   1       80.43       85.72     18.95 o 
   2  -8   1       51.24       44.64     10.84 o 
   3  -8   1        2.94        9.48      5.19 o 
   4  -8   1       56.52       61.79      6.28 o 
   5  -8   1       16.98       17.08      4.45 o 
   6  -8   1       71.70       86.48      7.68 o 
   7  -8   1       19.98       19.16      4.07 o 
  -8  -7   1       26.09       27.53      4.46 o 
  -7  -7   1      114.56      108.93      8.87 o 
  -6  -7   1       17.11       22.35      5.65 o 
  -5  -7   1       12.15       13.39      3.75 o 
  -4  -7   1     1291.10     1323.65     83.70 o 
  -3  -7   1      741.25      784.47     62.40 o 
  -2  -7   1       21.98       18.77      7.19 o 
  -1  -7   1     2944.83     2995.80     69.45 o 
   0  -7   1      178.60      251.83     26.68 o 
   1  -7   1     1426.10     1480.43    102.72 o 
   2  -7   1      164.45      167.20     18.05 o 
   3  -7   1     1891.15     2145.31     61.69 o 
   4  -7   1      191.29      232.16     16.54 o 
   5  -7   1        1.34        2.44      4.17 o 
   6  -7   1       81.51       87.01     10.22 o 
   7  -7   1        5.49        6.82      3.65 o 
   8  -7   1      493.49      581.56     14.68 o 
  -8  -6   1       83.07       82.46      7.04 o 
  -7  -6   1        0.81        2.79      4.82 o 
  -6  -6   1        3.91        3.19      4.46 o 
  -5  -6   1      838.01      855.14     22.62 o 
  -4  -6   1       36.60       59.93     18.24 o 
  -3  -6   1        7.20        7.42      5.64 o 
  -2  -6   1      797.31      798.36     35.28 o 
  -1  -6   1        8.74       12.54      3.98 o 
   0  -6   1      391.49      471.63     33.09 o 
   1  -6   1       31.43       42.35      8.81 o 
   2  -6   1       45.81       45.23      8.94 o 
   3  -6   1        5.64        6.94      7.26 o 
   4  -6   1      134.15      149.01     26.66 o 
   5  -6   1       41.60       37.76      5.27 o 
   6  -6   1       33.02       41.89      6.38 o 
   7  -6   1       59.55       56.18      6.71 o 
   8  -6   1       15.93       19.93      4.02 o 
  -9  -5   1       60.21       59.12      6.34 o 
  -8  -5   1       17.85       18.96      4.95 o 
  -7  -5   1        9.68        5.95      5.74 o 
  -6  -5   1      251.39      221.29     13.41 o 
  -5  -5   1      175.27      196.21     51.68 o 
  -4  -5   1       49.55       51.35     16.96 o 
  -3  -5   1     2672.28     2625.81    129.44 o 
  -2  -5   1       34.95       11.37      5.62 o 
  -1  -5   1     1492.96     1735.35     49.06 o 
   0  -5   1      187.52      196.89     19.65 o 
   1  -5   1     7685.18     7879.53     71.58 o 
   2  -5   1      515.68      593.24     18.71 o 
   3  -5   1       53.59       74.50      9.95 o 
   4  -5   1      218.67      228.38     32.52 o 
   5  -5   1       97.56      102.84      9.34 o 
   6  -5   1     2198.64     2255.96     37.82 o 
   7  -5   1        1.69       -0.48      3.11 o 
   8  -5   1        7.86        5.14      3.21 o 
   9  -5   1        3.46        4.70      3.25 o 
  -9  -4   1        4.54        5.44      4.24 o 
  -8  -4   1        1.59       -5.21      5.21 o 
  -7  -4   1      341.71      331.95     15.88 o 
  -6  -4   1       70.88       64.31      6.60 o 
  -5  -4   1      139.81      107.12     26.21 o 
  -4  -4   1      308.56      303.89     37.87 o 
  -3  -4   1       44.96       33.67      8.57 o 
  -2  -4   1       67.16       65.22     11.13 o 
  -1  -4   1        6.78        4.78      4.81 o 
   0  -4   1      194.48      178.51     12.17 o 
   1  -4   1       30.77       22.85      3.92 o 
   2  -4   1      133.37      167.90      9.80 o 
   3  -4   1       65.26       75.09      7.51 o 
   4  -4   1      112.40       60.92     18.97 o 
   5  -4   1      122.27      115.25     16.60 o 
   6  -4   1       23.27       21.09      5.38 o 
   7  -4   1        0.25       -1.77      6.65 o 
   8  -4   1        5.28       11.71      3.60 o 
   9  -4   1        4.93        5.16      3.34 o 
  -9  -3   1        5.36       19.88      5.65 o 
  -8  -3   1        4.68       -2.44      3.96 o 
  -7  -3   1       19.76       12.27      3.70 o 
  -6  -3   1      116.32      100.78      7.33 o 
  -5  -3   1     1000.40      936.09     65.84 o 
  -4  -3   1      138.10      148.26     24.56 o 
  -3  -3   1      234.49      275.59     30.29 o 
  -2  -3   1      203.15      168.73     28.62 o 
  -1  -3   1    10214.11     9494.37     67.25 o 
   0  -3   1     1610.12     1527.11     38.47 o 
   1  -3   1     1000.12     1167.25     22.66 o 
   2  -3   1       40.65       35.00      4.84 o 
   3  -3   1      739.25      818.88     22.32 o 
   4  -3   1     6916.53     7796.86    160.96 o 
   5  -3   1        6.87       20.73      7.07 o 
   6  -3   1       43.18       44.39      5.46 o 
   7  -3   1       34.88       29.42      5.46 o 
   8  -3   1       31.31       26.67      9.77 o 
   9  -3   1       28.25       22.59      5.77 o 
  -9  -2   1       73.61       73.46      5.96 o 
  -8  -2   1      123.34      119.04      7.81 o 
  -7  -2   1      137.86      128.72      9.90 o 
  -6  -2   1       39.68       34.19      4.99 o 
  -5  -2   1      114.57       91.10     20.14 o 
  -4  -2   1      226.54      210.33     18.97 o 
  -3  -2   1      174.10      194.69     16.00 o 
  -2  -2   1     1575.56     1544.48     34.87 o 
  -1  -2   1       47.66       36.81      3.24 o 
   0  -2   1       22.92       20.37      4.35 o 
   1  -2   1       22.38       26.79      3.03 o 
   2  -2   1     1407.08     1582.61     23.33 o 
   3  -2   1       97.60       95.65      5.90 o 
   4  -2   1       16.71       21.49     11.15 o 
   5  -2   1        0.12        5.42      6.99 o 
   6  -2   1       77.88       73.16      7.97 o 
   7  -2   1       36.98       36.90      5.78 o 
   8  -2   1        0.59       -3.42      3.68 o 
   9  -2   1       10.60        9.16      4.61 o 
  -9  -1   1        0.51       -2.55      4.63 o 
  -8  -1   1       62.93       54.68      9.74 o 
  -7  -1   1      236.33      215.64     12.42 o 
  -6  -1   1       13.65       14.42      4.78 o 
  -5  -1   1        0.82        0.24      5.51 o 
  -4  -1   1      192.83      196.72     18.14 o 
  -3  -1   1     3826.92     3785.11    123.78 o 
  -2  -1   1     1331.43     1302.84     31.07 o 
  -1  -1   1     1035.00      866.97     17.38 o 
   0  -1   1     1047.00      983.67     60.71 o 
   1  -1   1     2182.99     2196.18     53.62 o 
   2  -1   1    11833.64    12293.91    429.63 o 
   3  -1   1        4.38        8.21      2.91 o 
   4  -1   1     1329.48     1366.62     31.38 o 
   5  -1   1      306.16      324.35     35.92 o 
   6  -1   1      300.53      275.55     13.32 o 
   7  -1   1      224.75      222.27     13.59 o 
   8  -1   1        8.05        9.18      7.32 o 
   9  -1   1       28.33       25.36      7.39 o 
  -9   0   1       42.35       37.54      5.16 o 
  -8   0   1        0.75        8.35      6.85 o 
  -7   0   1       74.34       64.85     11.69 o 
  -6   0   1      293.05      285.03     14.91 o 
  -5   0   1      325.14      347.84     25.93 o 
  -4   0   1     1465.20     1558.68     55.62 o 
  -3   0   1        0.85        3.21      3.88 o 
  -2   0   1       46.88       44.33      8.75 o 
  -1   0   1       82.25       70.41      7.38 o 
   0   0   1       22.46       77.28      5.86 o 
   1   0   1        4.34        4.19      2.26 o 
   2   0   1        4.24        2.73      1.78 o 
   3   0   1        3.10        1.47      3.42 o 
   4   0   1      254.07      228.65     18.22 o 
   5   0   1       89.26       75.81     17.47 o 
   6   0   1        8.49        3.23      4.12 o 
   7   0   1      129.63      116.73     15.82 o 
   8   0   1      185.20      161.90     17.62 o 
   9   0   1       23.54       29.04      6.37 o 
  -9   1   1       44.46       35.37      6.74 o 
  -8   1   1        2.51        5.21      6.32 o 
  -7   1   1        6.09        0.03      5.86 o 
  -6   1   1      191.44      196.40     11.25 o 
  -5   1   1      495.77      458.01     46.33 o 
  -4   1   1      512.00      569.78     23.06 o 
  -3   1   1      213.33      219.26     15.67 o 
  -2   1   1     2082.47     2409.12     55.69 o 
  -1   1   1     2284.46     1977.52     28.07 o 
   0   1   1     2590.26     2510.25     34.28 o 
   1   1   1      298.24      232.08      8.58 o 
   2   1   1     7105.52     6412.37     57.98 o 
   3   1   1     1390.62     1461.20     45.06 o 
   4   1   1      513.77      456.78     23.57 o 
   5   1   1     1256.75     1240.98     67.70 o 
   6   1   1      497.97      493.55     17.76 o 
   7   1   1       54.79       48.67      7.12 o 
   8   1   1       28.85       25.38      8.48 o 
   9   1   1       13.43       11.49      4.73 o 
  -9   2   1       30.72       30.28      4.73 o 
  -8   2   1       97.05       76.41     12.70 o 
  -7   2   1      246.42      240.62     39.39 o 
  -6   2   1      540.89      579.85     29.01 o 
  -5   2   1        1.51       -4.68      7.85 o 
  -4   2   1      138.45      143.12     14.80 o 
  -3   2   1        2.85       -3.54      3.54 o 
  -2   2   1     5452.49     5594.81    379.10 o 
  -1   2   1        3.53        3.65      2.33 o 
   0   2   1        1.38        2.56      2.57 o 
   1   2   1       68.74       60.48      4.54 o 
   2   2   1       80.45       73.68      7.83 o 
   3   2   1       46.86       36.72      5.70 o 
   4   2   1        3.60        5.31      4.44 o 
   5   2   1      739.08      726.21     51.57 o 
   6   2   1      197.40      184.89     10.82 o 
   7   2   1      115.99      102.42      7.35 o 
   8   2   1        0.10       -2.98      4.23 o 
   9   2   1       20.08       17.80      4.83 o 
  -9   3   1        3.51        5.65      3.49 o 
  -8   3   1       71.29       64.06     12.19 o 
  -7   3   1       35.90       38.55      6.45 o 
  -6   3   1      221.50      233.19     12.47 o 
  -5   3   1       77.81       63.67     18.29 o 
  -4   3   1      588.94      743.26     33.89 o 
  -3   3   1     1013.47      996.01     34.63 o 
  -2   3   1      131.64      180.78     32.27 o 
  -1   3   1       23.66       36.90      4.23 o 
   0   3   1     8982.04     8317.20     93.00 o 
   1   3   1     1533.33     1319.88    165.73 o 
   2   3   1        1.55        6.11      2.68 o 
   3   3   1     3163.06     3427.32    133.88 o 
   4   3   1     5581.87     5969.82    238.64 o 
   5   3   1      102.37      107.42     18.30 o 
   6   3   1      286.33      251.38     10.00 o 
   7   3   1      109.72      104.18      6.52 o 
   8   3   1        0.02       -1.17      3.28 o 
   9   3   1        3.48        5.44      5.32 o 
  -9   4   1       95.96       98.03      7.27 o 
  -8   4   1      111.64      120.18     14.48 o 
  -7   4   1        0.69        1.45      4.91 o 
  -6   4   1       86.19       86.90      8.28 o 
  -5   4   1       41.27       26.47      8.02 o 
  -4   4   1     3910.65     3966.23    107.44 o 
  -3   4   1        1.06        2.46      2.62 o 
  -2   4   1       72.83       73.68      7.45 o 
  -1   4   1       52.50       50.68      5.92 o 
   0   4   1      563.73      566.73     30.33 o 
   1   4   1       32.94       26.07      6.66 o 
   2   4   1      130.69      149.16     13.75 o 
   3   4   1     1779.83     2072.58    120.26 o 
   4   4   1       34.84       44.72      7.68 o 
   5   4   1      296.18      286.90     32.11 o 
   6   4   1        5.82        6.85      2.85 o 
   7   4   1      147.66      140.98      7.39 o 
   8   4   1      635.20      659.63     16.35 o 
   9   4   1      183.62      176.66     23.69 o 
  -8   5   1      102.05      105.25     11.66 o 
  -7   5   1       20.61       21.44      5.06 o 
  -6   5   1      147.78      146.81     10.71 o 
  -5   5   1      214.15      202.67     10.14 o 
  -4   5   1      126.18      124.18     26.69 o 
  -3   5   1       69.89       77.34     10.66 o 
  -2   5   1     3126.28     3266.87     90.88 o 
  -1   5   1       52.58       62.71      6.81 o 
   0   5   1     1248.00     1271.08     52.81 o 
   1   5   1     1767.46     1868.57     47.62 o 
   2   5   1    17215.59    17501.20    421.80 o 
   3   5   1       63.99      102.32     14.14 o 
   4   5   1      858.89      800.89     45.51 o 
   5   5   1      263.81      257.01     38.03 o 
   6   5   1       93.60       85.31      6.00 o 
   7   5   1       77.72       70.85      5.76 o 
   8   5   1      283.63      285.13     11.11 o 
   9   5   1       13.91       11.74      3.34 o 
  -8   6   1       16.28       22.02      5.90 o 
  -7   6   1       48.91       58.42      6.77 o 
  -6   6   1     1253.36     1259.87     62.08 o 
  -5   6   1        0.58        1.28      2.96 o 
  -4   6   1      144.86      146.44     27.95 o 
  -3   6   1        6.11       -1.30      4.67 o 
  -2   6   1     1066.85     1186.92     60.17 o 
  -1   6   1      318.27      349.82     32.26 o 
   0   6   1      163.09      149.41     20.90 o 
   1   6   1     1231.27     1170.88     42.28 o 
   2   6   1        2.74        2.79      5.34 o 
   3   6   1      267.52      245.76     22.56 o 
   4   6   1       31.23        7.75     10.55 o 
   5   6   1      503.24      529.19     24.96 o 
   6   6   1      690.54      671.02     30.60 o 
   7   6   1      509.62      503.38     15.50 o 
   8   6   1       47.36       47.82      6.48 o 
   9   6   1      151.67      149.20     12.98 o 
  -8   7   1       78.54       68.27      7.32 o 
  -7   7   1       40.78       42.14      5.54 o 
  -6   7   1       29.98       28.28      5.32 o 
  -5   7   1      125.80      126.84      7.93 o 
  -4   7   1      815.99      888.24     21.51 o 
  -3   7   1       47.20       53.06     14.11 o 
  -2   7   1      835.81      874.92     56.03 o 
  -1   7   1       80.12       94.62     19.17 o 
   0   7   1    13082.30    12238.01    205.20 o 
   1   7   1       12.75        0.86     12.65 o 
   2   7   1      966.37     1029.59     44.77 o 
   3   7   1      137.50      124.98     19.17 o 
   4   7   1     1072.98     1003.90     64.30 o 
   5   7   1      358.09      348.04     14.84 o 
   6   7   1      834.75      826.17     19.47 o 
   7   7   1        8.55        4.11      4.07 o 
   8   7   1      105.00      102.90      8.17 o 
  -7   8   1        4.89        1.85      4.05 o 
  -6   8   1       80.11       87.29      7.73 o 
  -5   8   1       37.89       43.05      4.89 o 
  -4   8   1      432.31      470.05     13.61 o 
  -3   8   1      170.53      174.41     12.10 o 
  -2   8   1      172.47      142.81     24.31 o 
  -1   8   1      239.86      236.12     32.08 o 
   0   8   1        6.55        1.60      5.61 o 
   1   8   1       28.56       41.28     16.19 o 
   2   8   1        8.20       18.26      9.05 o 
   3   8   1      657.95      684.31     40.37 o 
   4   8   1      385.12      442.51     21.18 o 
   5   8   1      800.11      783.12     32.41 o 
   6   8   1        5.27        5.21      4.15 o 
   7   8   1      524.76      517.74     18.10 o 
   8   8   1      178.21      220.82     18.24 o 
  -7   9   1       72.39       65.48      6.91 o 
  -6   9   1      189.39      219.54      9.01 o 
  -5   9   1       14.10       12.26      3.58 o 
  -4   9   1      101.23      101.48      7.10 o 
  -3   9   1       51.56       41.12      6.52 o 
  -2   9   1     3860.54     3996.59    121.87 o 
  -1   9   1      134.99      111.70     24.15 o 
   0   9   1      406.48      374.82     42.24 o 
   1   9   1        0.67       -1.88      6.76 o 
   2   9   1     2580.95     2672.55     82.93 o 
   3   9   1      744.41      802.59     19.01 o 
   4   9   1     1388.47     1467.77     71.33 o 
   5   9   1        6.49        7.76      4.35 o 
   6   9   1      655.29      632.83     20.62 o 
   7   9   1       11.84        6.53      5.44 o 
   8   9   1       18.31       15.51      4.70 o 
  -6  10   1       50.21       53.19      5.17 o 
  -5  10   1       20.93       21.30      3.77 o 
  -4  10   1      157.20      159.08     10.46 o 
  -3  10   1       15.39       13.90      6.36 o 
  -2  10   1        6.66        4.92      5.41 o 
  -1  10   1       13.61       12.00      3.76 o 
   0  10   1        1.34        4.90      2.93 o 
   1  10   1      338.30      319.51     16.50 o 
   2  10   1      147.97      140.11     15.68 o 
   3  10   1      550.60      573.44     31.53 o 
   4  10   1       22.75       24.64      9.98 o 
   5  10   1     1149.15     1156.84     35.08 o 
   6  10   1      100.01      128.60     12.83 o 
   7  10   1      112.06      125.64     10.99 o 
   8  10   1       13.60       12.96      3.42 o 
  -6  11   1        1.51        1.79      3.18 o 
  -5  11   1       57.10       67.63      6.21 o 
  -4  11   1      838.63      856.56     35.35 o 
  -3  11   1       76.26       73.67     11.54 o 
  -2  11   1      186.88      179.74     17.33 o 
  -1  11   1       46.22       42.78      6.38 o 
   0  11   1     1717.10     1698.11     34.45 o 
   1  11   1      761.99      731.59     31.14 o 
   2  11   1     1006.56      933.70     35.39 o 
   3  11   1      100.44      112.10      9.01 o 
   4  11   1     1781.30     1801.56     40.75 o 
   5  11   1        7.76       12.89      4.24 o 
   6  11   1       55.92       44.26      7.61 o 
   7  11   1       11.48       11.99      2.92 o 
  -5  12   1        0.74       -3.03      4.17 o 
  -4  12   1        3.36        2.44      4.78 o 
  -3  12   1       12.36       12.61      6.01 o 
  -2  12   1        0.27       -6.45      6.45 o 
  -1  12   1       72.33       58.07      7.38 o 
   0  12   1       33.48       26.51      5.65 o 
   1  12   1      129.08      109.37     13.23 o 
   2  12   1      103.96      106.60     13.06 o 
   3  12   1     1322.06     1287.71     42.15 o 
   4  12   1       16.99       40.15      6.25 o 
   5  12   1       93.44       81.48      5.71 o 
   6  12   1       77.89       95.87      8.46 o 
  -5  13   1       12.52       13.33      3.96 o 
  -4  13   1       98.54       97.47     10.42 o 
  -3  13   1       27.73       22.62      6.55 o 
  -2  13   1      375.74      412.55     24.17 o 
  -1  13   1      421.45      411.07     17.09 o 
   0  13   1      322.34      300.90     18.47 o 
   1  13   1      200.93      189.14     17.73 o 
   2  13   1     2099.68     1932.90     80.74 o 
   3  13   1       52.67       63.78      7.74 o 
   4  13   1       62.43       49.17      6.26 o 
   5  13   1       49.46       57.47      4.92 o 
  -4  14   1       15.43       13.80      4.19 o 
  -3  14   1        7.28        6.18      4.13 o 
  -2  14   1        0.59       -4.77      4.77 o 
  -1  14   1        2.18       -3.01      3.01 o 
   0  14   1      126.07      126.43     16.92 o 
   1  14   1      755.46      646.31     29.03 o 
   2  14   1        1.39        1.51      5.45 o 
   3  14   1       22.51       13.79      6.22 o 
   4  14   1       81.29       98.90     10.15 o 
  -3  15   1      151.18      139.54      8.44 o 
  -2  15   1       70.79       67.78      7.12 o 
  -1  15   1      175.80      191.01     11.98 o 
   0  15   1     1072.78      960.99     28.04 o 
   1  15   1       46.99       42.27      7.34 o 
   2  15   1       12.90        4.33      4.24 o 
   3  15   1       91.83      101.44      5.76 o 
   4  15   1      228.91      234.17     10.53 o 
   1  16   1        0.28        4.93      3.04 o 
   2  16   1       29.31       30.37      4.61 o 
  -3 -15   2      292.71      298.81     13.42 o 
  -2 -15   2       30.75       31.32      5.91 o 
  -1 -15   2       19.85       16.93      5.27 o 
   0 -15   2      102.71       88.04      5.61 o 
   1 -15   2      193.20      179.36     11.35 o 
   2 -15   2       11.20       13.44      3.96 o 
   3 -15   2       50.23       39.78      5.22 o 
  -4 -14   2      124.61      142.15     11.02 o 
  -3 -14   2       94.23      114.08     10.27 o 
  -2 -14   2        1.94        1.87      4.65 o 
  -1 -14   2      110.67      131.48     12.27 o 
   0 -14   2      659.58      626.98     18.07 o 
   1 -14   2      624.83      617.82     17.34 o 
   2 -14   2      108.18      110.13     10.98 o 
   3 -14   2        0.50        4.68      3.42 o 
   4 -14   2      179.92      204.00     11.68 o 
  -5 -13   2      365.41      400.63     19.14 o 
  -4 -13   2       49.00       77.71      8.83 o 
  -3 -13   2       14.37       13.44      6.28 o 
  -2 -13   2      118.77      131.30     12.96 o 
  -1 -13   2      615.69      625.32     27.65 o 
   0 -13   2       70.21       73.99      7.54 o 
   1 -13   2      113.17      114.32      9.02 o 
   2 -13   2       73.81       77.16     10.86 o 
   3 -13   2        5.10        0.58      4.59 o 
   4 -13   2        5.69        5.30      4.58 o 
   5 -13   2        1.23        1.09      2.85 o 
  -5 -12   2        8.15       18.41      3.26 o 
  -4 -12   2        4.76        8.25      5.22 o 
  -3 -12   2      135.06      129.23     13.52 o 
  -2 -12   2      895.12      880.99     32.77 o 
  -1 -12   2      649.97      675.80     40.92 o 
   0 -12   2      122.70      117.28      9.51 o 
   1 -12   2       18.93        8.63      5.94 o 
   2 -12   2      674.80      644.48     30.56 o 
   3 -12   2       67.89       75.07     10.96 o 
   4 -12   2      145.06      152.87     14.66 o 
   5 -12   2       54.86       67.77      8.94 o 
  -6 -11   2       20.43       34.75      4.14 o 
  -5 -11   2        5.88       10.97      3.48 o 
  -4 -11   2      138.96      153.81      9.33 o 
  -3 -11   2      820.41      816.20     32.26 o 
  -2 -11   2      218.66      224.56     17.47 o 
  -1 -11   2      198.95      206.14     15.63 o 
   0 -11   2       39.29       41.70      6.27 o 
   1 -11   2        2.46       -3.37      3.56 o 
   2 -11   2        1.13        1.14      4.05 o 
   3 -11   2        6.17        2.27      5.10 o 
   4 -11   2       79.74       73.03      7.31 o 
   5 -11   2       14.40       12.51      3.70 o 
   6 -11   2        8.45        7.09      3.48 o 
  -7 -10   2        0.57        1.36      2.97 o 
  -6 -10   2       21.84       21.92      4.00 o 
  -5 -10   2       27.56       29.26      4.97 o 
  -4 -10   2      589.86      632.85     18.94 o 
  -3 -10   2      385.13      384.91     22.58 o 
  -2 -10   2      246.57      257.04     16.43 o 
  -1 -10   2       74.70       83.53      7.34 o 
   0 -10   2      935.39      970.04     23.20 o 
   1 -10   2       70.03       70.21      6.43 o 
   2 -10   2      681.86      695.91     26.15 o 
   3 -10   2      167.17      168.24     17.01 o 
   4 -10   2      224.62      266.36     13.61 o 
   5 -10   2        0.53       -0.26      2.88 o 
   6 -10   2        0.72       -1.80      3.89 o 
   7 -10   2       21.42       25.43      4.84 o 
  -7  -9   2        1.69       -0.08      3.40 o 
  -6  -9   2      130.39      153.34     20.51 o 
  -5  -9   2      476.66      480.27     16.95 o 
  -4  -9   2      218.38      230.15     12.12 o 
  -3  -9   2      318.74      325.27     12.88 o 
  -2  -9   2       38.36       24.65     12.01 o 
  -1  -9   2       20.35       17.01     14.16 o 
   0  -9   2        0.32       19.15      7.39 o 
   1  -9   2       66.50       56.34     12.42 o 
   2  -9   2      180.01      151.37     11.79 o 
   3  -9   2        9.01       -3.78      6.41 o 
   4  -9   2        2.33        4.07      4.20 o 
   5  -9   2      102.90      109.48      9.10 o 
   6  -9   2       56.69       55.24      9.01 o 
   7  -9   2        1.39       -1.80      4.82 o 
  -8  -8   2       12.99       16.58      4.42 o 
  -7  -8   2        5.56       -2.92      3.43 o 
  -6  -8   2      191.16      196.61     11.22 o 
  -5  -8   2      139.24      133.18      9.77 o 
  -4  -8   2      481.22      514.74     16.74 o 
  -3  -8   2      102.25      111.76     11.01 o 
  -2  -8   2      138.29      146.62     27.18 o 
  -1  -8   2       25.82       35.00     14.98 o 
   0  -8   2     1835.63     2008.03     61.76 o 
   1  -8   2      236.03      231.67     22.89 o 
   2  -8   2      938.30      981.79     45.04 o 
   3  -8   2       34.92       37.65     15.80 o 
   4  -8   2       30.07       29.32      4.79 o 
   5  -8   2      149.52      174.55     11.12 o 
   6  -8   2      321.04      340.40     21.35 o 
   7  -8   2       10.43        9.28      5.46 o 
   8  -8   2      626.55      758.56     22.86 o 
  -8  -7   2       66.05       74.27      9.36 o 
  -7  -7   2      123.76      108.80      8.50 o 
  -6  -7   2       58.54       42.00      6.31 o 
  -5  -7   2      405.47      387.85     13.46 o 
  -4  -7   2      219.17      231.20     11.30 o 
  -3  -7   2        1.76        1.78      6.80 o 
  -2  -7   2        1.05        6.58     10.87 o 
  -1  -7   2      415.59      479.74     45.11 o 
   0  -7   2       82.10       82.21     12.96 o 
   1  -7   2        0.94       -5.31      5.31 o 
   2  -7   2       29.90       19.66     13.30 o 
   3  -7   2      449.41      490.65     46.97 o 
   4  -7   2       70.95       72.74      9.35 o 
   5  -7   2       27.32       23.65      7.13 o 
   6  -7   2       38.21       42.98      8.81 o 
   7  -7   2        0.99        6.10      3.31 o 
   8  -7   2      158.00      179.17      8.46 o 
  -8  -6   2       26.19       29.92      4.63 o 
  -7  -6   2       62.28       66.17      7.39 o 
  -6  -6   2      404.22      377.27     16.74 o 
  -5  -6   2       43.08       40.10      4.83 o 
  -4  -6   2      214.32      209.21     35.31 o 
  -3  -6   2        0.66       -0.80      5.65 o 
  -2  -6   2     1958.72     2057.50     88.36 o 
  -1  -6   2      101.59       91.91      6.78 o 
   0  -6   2      909.10      970.54     37.02 o 
   1  -6   2      550.49      595.69     42.84 o 
   2  -6   2       54.00       81.16     18.74 o 
   3  -6   2      400.31      496.48     45.85 o 
   4  -6   2     1554.02     1926.74     98.25 o 
   5  -6   2       23.24       22.89      3.87 o 
   6  -6   2     3372.42     3744.31    130.34 o 
   7  -6   2       21.52       20.97      4.72 o 
   8  -6   2       16.40       18.77      6.23 o 
  -8  -5   2        3.59       -1.86      3.66 o 
  -7  -5   2      336.80      325.41     15.04 o 
  -6  -5   2      508.48      510.69     19.25 o 
  -5  -5   2       19.06       14.73      4.08 o 
  -4  -5   2        9.74      -10.25     10.25 o 
  -3  -5   2      711.29      707.63     54.03 o 
  -2  -5   2       12.24        9.22      5.69 o 
  -1  -5   2       13.90       12.94      4.02 o 
   0  -5   2      194.83      221.10     16.65 o 
   1  -5   2      329.23      365.41     16.78 o 
   2  -5   2       25.55       22.84      5.09 o 
   4  -5   2       37.66       21.16     12.95 o 
   5  -5   2       86.96       96.49      9.82 o 
   6  -5   2      706.64      785.11     32.58 o 
   7  -5   2       29.77       34.71      5.65 o 
   8  -5   2       59.29       58.99      6.22 o 
   9  -5   2        0.21       -0.69      3.15 o 
  -9  -4   2       30.93       25.15      4.43 o 
  -8  -4   2      156.31      141.19      9.53 o 
  -7  -4   2        8.15        8.42      4.58 o 
  -6  -4   2      524.62      490.52     18.61 o 
  -5  -4   2        1.36       -4.71      4.71 o 
  -4  -4   2      590.54      572.73     53.32 o 
  -3  -4   2       14.52        9.72      9.43 o 
  -2  -4   2       18.39       35.26      7.43 o 
  -1  -4   2     1463.19     1436.33     34.15 o 
   0  -4   2      391.31      348.85     13.91 o 
   1  -4   2      150.27      168.27     11.17 o 
   3  -4   2       48.18       63.04      7.14 o 
   4  -4   2    15246.46    20467.46    448.72 o 
   5  -4   2      214.25      208.93     32.25 o 
   6  -4   2       59.62       65.96      9.05 o 
   7  -4   2       58.91       50.17      6.37 o 
   8  -4   2        0.41        2.54      3.05 o 
   9  -4   2        1.98        6.77      4.63 o 
  -9  -3   2      167.73      140.72      9.69 o 
  -8  -3   2      395.39      418.30     16.00 o 
  -7  -3   2       34.58       30.14      6.19 o 
  -6  -3   2       54.81       52.77     10.55 o 
  -5  -3   2      478.01      488.89     50.53 o 
  -4  -3   2       63.22       26.27     14.65 o 
  -3  -3   2        1.46        3.93      9.00 o 
  -2  -3   2      188.98      200.10     22.92 o 
  -1  -3   2      158.96      141.44     10.39 o 
   0  -3   2        4.30        8.25      3.21 o 
   1  -3   2     1133.89     1173.02     49.50 o 
   2  -3   2       69.05       76.48      6.38 o 
   4  -3   2     1219.44     1479.60     48.93 o 
   5  -3   2        5.55       14.04      9.54 o 
   6  -3   2       27.53       19.88      4.97 o 
   7  -3   2        0.90       -2.13      7.14 o 
   8  -3   2      113.74      119.26      8.78 o 
   9  -3   2       10.03        9.14      5.30 o 
  -9  -2   2        4.40        4.32      4.14 o 
  -8  -2   2      266.35      245.52      9.92 o 
  -7  -2   2        3.91        4.25      3.70 o 
  -6  -2   2       71.15       63.73      7.39 o 
  -5  -2   2        0.91      -10.55     10.55 o 
  -4  -2   2      541.86      592.15     49.02 o 
  -3  -2   2     1333.82     1373.19     66.09 o 
  -2  -2   2     1641.68     1572.52     60.24 o 
  -1  -2   2      113.04       92.94     16.71 o 
   0  -2   2    11772.54    10079.02    184.98 o 
   1  -2   2      460.51      449.32     12.29 o 
   2  -2   2    42409.25    50311.99    802.00 o 
   3  -2   2      799.59     1010.04     53.69 o 
   4  -2   2      136.37      147.09     15.55 o 
   5  -2   2       89.45       97.86     14.26 o 
   6  -2   2        0.68       -2.60      2.60 o 
   7  -2   2       32.09       31.79      4.49 o 
   8  -2   2        5.52        1.38      3.89 o 
   9  -2   2        3.33        3.56      3.99 o 
  -9  -1   2       17.76       17.43      5.32 o 
  -8  -1   2       62.28       54.56      6.43 o 
  -7  -1   2      180.43      168.16     11.30 o 
  -6  -1   2       89.91       75.83      7.94 o 
  -5  -1   2        7.98      -10.94     10.94 o 
  -4  -1   2       45.99       24.68     11.75 o 
  -3  -1   2     1131.13     1132.42     56.38 o 
  -2  -1   2        2.64        4.43      5.78 o 
  -1  -1   2      241.99      219.48     17.09 o 
   0  -1   2        0.37        0.76      2.08 o 
   1  -1   2      555.54      570.67     17.22 o 
   2  -1   2      454.60      494.51     18.46 o 
   3  -1   2        9.75        9.48      2.04 o 
   4  -1   2        3.56        0.17      5.05 o 
   5  -1   2        0.37       -8.33      8.33 o 
   6  -1   2      393.44      395.57     22.31 o 
   7  -1   2       44.22       32.96      6.49 o 
   8  -1   2        0.03        9.18      5.33 o 
   9  -1   2      107.76      111.53      9.89 o 
  -9   0   2       16.31       14.62      3.30 o 
  -8   0   2        2.97        6.92      5.65 o 
  -7   0   2        0.06       -2.94      5.48 o 
  -6   0   2      266.94      266.02     13.61 o 
  -5   0   2      616.04      656.60     53.10 o 
  -4   0   2      582.97      616.51     32.78 o 
  -3   0   2      173.76      151.07     14.54 o 
  -2   0   2     3399.72     3523.79     93.66 o 
  -1   0   2      308.10      269.38     17.78 o 
   0   0   2    26706.16    21553.98    107.89 o 
   2   0   2      546.34      558.10     13.31 o 
   3   0   2       43.60       50.27      4.85 o 
   4   0   2       20.36       11.57      4.86 o 
   5   0   2      232.66      210.33     28.39 o 
   6   0   2      310.02      308.69     14.09 o 
   7   0   2        1.82        6.54      7.29 o 
   8   0   2      693.63      666.37     22.83 o 
   9   0   2       11.82        5.81      5.38 o 
  -9   1   2       48.99       52.18      9.04 o 
  -8   1   2       27.38       32.44      8.40 o 
  -7   1   2        5.84        8.79      6.98 o 
  -6   1   2       25.15       18.61      4.49 o 
  -5   1   2      849.03      867.73     62.26 o 
  -4   1   2       23.28        4.72     12.15 o 
  -3   1   2        3.71        2.08      3.75 o 
  -2   1   2      261.78      271.43     15.60 o 
  -1   1   2       73.46       61.24      9.20 o 
   0   1   2       48.43       41.85      5.97 o 
   1   1   2        1.10       -1.99      2.94 o 
   2   1   2       15.98       14.69      2.42 o 
   3   1   2        0.53        0.46      1.68 o 
   4   1   2      438.95      427.46     25.04 o 
   5   1   2       76.95       70.29     12.02 o 
   6   1   2      111.88      100.95      8.40 o 
   7   1   2      333.90      292.81     15.57 o 
   8   1   2       29.17       25.80      5.06 o 
   9   1   2       18.07       21.55      5.45 o 
  -9   2   2        0.16       -2.58      5.95 o 
  -8   2   2       34.36       23.16      7.53 o 
  -7   2   2      157.94      140.66     16.22 o 
  -6   2   2       98.47      105.78      9.31 o 
  -5   2   2       27.68       28.40     12.39 o 
  -4   2   2      255.26      284.24     22.27 o 
  -3   2   2       82.30       69.38     10.03 o 
  -2   2   2     2531.30     2781.04     51.69 o 
  -1   2   2      717.35      797.30     33.53 o 
   0   2   2      332.76      315.96     18.39 o 
   1   2   2       24.67       22.06      3.46 o 
   2   2   2     1196.16      835.63     32.89 o 
   3   2   2      883.75      805.08     30.36 o 
   4   2   2     2333.18     2376.67     57.26 o 
   5   2   2      315.69      316.27     33.61 o 
   6   2   2     2776.79     2921.70     41.24 o 
   7   2   2       79.73       69.98      6.71 o 
   8   2   2        3.21        7.88      3.92 o 
   9   2   2        7.00        3.14      3.86 o 
  -9   3   2        1.20       -0.15      2.45 o 
  -8   3   2       24.27       26.47      8.12 o 
  -7   3   2      261.85      215.84     21.29 o 
  -6   3   2       27.07       19.92      5.30 o 
  -5   3   2       41.28       27.19     12.61 o 
  -4   3   2      386.15      405.95     27.39 o 
  -3   3   2       34.63       28.87      7.37 o 
  -2   3   2       12.26       10.98      4.37 o 
  -1   3   2        6.40        7.32      5.40 o 
   0   3   2       11.60       12.95      5.54 o 
   1   3   2       29.89       23.00      4.02 o 
   2   3   2       83.76       77.35      6.64 o 
   3   3   2        0.05        9.81      4.79 o 
   4   3   2      690.90      668.36     22.24 o 
   5   3   2      658.77      671.87     47.96 o 
   6   3   2       88.77       79.41      5.16 o 
   7   3   2       25.88       21.74      4.97 o 
   8   3   2        0.47        3.09      3.95 o 
   9   3   2       26.79       29.33      6.59 o 
  -8   4   2        3.47       -3.65      6.53 o 
  -7   4   2        2.12        8.17      8.68 o 
  -6   4   2       11.22        7.53      4.29 o 
  -5   4   2      104.69       92.92      8.58 o 
  -4   4   2       74.08       72.53      9.08 o 
  -3   4   2      183.25      210.32     18.09 o 
  -2   4   2        1.75        1.06      3.11 o 
  -1   4   2      606.08      563.49     24.13 o 
   0   4   2     3846.90     2790.31    489.14 o 
   1   4   2     1572.97     1415.09     86.90 o 
   2   4   2     3876.69     3938.16    212.14 o 
   3   4   2     3337.34     3756.01     90.41 o 
   4   4   2     6176.94     6679.08    279.72 o 
   5   4   2      381.38      457.44     39.35 o 
   6   4   2      292.89      280.75     12.33 o 
   7   4   2       52.01       38.46      4.52 o 
   8   4   2       17.61       16.25      3.56 o 
   9   4   2       12.82        9.28      4.16 o 
  -8   5   2       19.89       19.64      7.16 o 
  -7   5   2       21.81       17.12      7.27 o 
  -6   5   2      180.41      174.89     11.79 o 
  -5   5   2       36.05       34.84      5.95 o 
  -4   5   2      132.54      134.60     15.86 o 
  -3   5   2        0.11        0.28      3.61 o 
  -2   5   2        7.58        6.84      3.97 o 
  -1   5   2       28.11       28.54     10.13 o 
   0   5   2       57.50       45.48     12.14 o 
   1   5   2      257.18      249.10     19.23 o 
   2   5   2      477.65      524.07     35.14 o 
   3   5   2      752.68      809.74     37.72 o 
   4   5   2      133.91       91.69     24.18 o 
   5   5   2        2.76       -1.62      6.74 o 
   6   5   2       78.59       68.46      5.45 o 
   7   5   2      119.97      111.79      6.91 o 
   8   5   2        8.34        1.28      3.21 o 
   9   5   2       23.28       23.87      6.94 o 
  -8   6   2        0.85       -2.71      3.83 o 
  -7   6   2       30.54       25.25      7.09 o 
  -6   6   2       11.36       11.85      5.33 o 
  -5   6   2       76.44       76.36      6.20 o 
  -4   6   2       20.19       41.47     12.25 o 
  -3   6   2      588.82      586.89     44.31 o 
  -2   6   2     2006.86     2009.30     78.66 o 
  -1   6   2      955.38      969.37     53.96 o 
   0   6   2     2316.93     2153.54     79.42 o 
   1   6   2     6693.67     6771.76    126.92 o 
   2   6   2     6186.48     6345.02    171.83 o 
   3   6   2      858.97      819.23     73.53 o 
   4   6   2     1075.78      940.60     72.80 o 
   5   6   2      397.89      385.97     14.14 o 
   6   6   2      187.82      161.59      8.59 o 
   7   6   2        8.81        6.54      2.97 o 
   8   6   2        3.45        5.36      3.33 o 
   9   6   2       53.49       59.15      4.96 o 
  -8   7   2       69.73       59.21      6.56 o 
  -7   7   2        6.01        2.50      4.16 o 
  -6   7   2       96.03       83.88      8.09 o 
  -5   7   2        0.14        2.01      5.39 o 
  -4   7   2        0.57        4.84      4.50 o 
  -3   7   2        0.22       -7.38      7.38 o 
  -2   7   2      321.90      324.46     35.24 o 
  -1   7   2      276.49      266.51     31.76 o 
   0   7   2       36.98       25.41     12.99 o 
   1   7   2      351.42      363.61     27.14 o 
   2   7   2      108.20      108.70     24.71 o 
   3   7   2      165.28      152.72     19.14 o 
   4   7   2      318.54      259.09     39.57 o 
   5   7   2      153.48      136.44      9.09 o 
   6   7   2       17.89       15.24      4.18 o 
   7   7   2        7.76        9.76      4.54 o 
   8   7   2       36.75       40.68      6.04 o 
  -7   8   2       36.07       27.93      6.06 o 
  -6   8   2        1.58        1.49      3.11 o 
  -5   8   2      211.76      209.82      9.91 o 
  -4   8   2      419.12      426.46     16.51 o 
  -3   8   2      162.05      163.73     12.97 o 
  -2   8   2      699.37      568.99     50.00 o 
  -1   8   2     4095.67     3954.77    131.15 o 
   0   8   2     2890.23     2805.08    108.32 o 
   1   8   2      793.68      744.72    103.78 o 
   2   8   2     1026.30     1012.64     49.28 o 
   3   8   2     1242.57     1277.22     73.65 o 
   4   8   2      255.40      284.14     13.79 o 
   5   8   2        1.00       -2.53      3.57 o 
   6   8   2       21.32       16.50      5.10 o 
   7   8   2      160.19      145.05     10.77 o 
   8   8   2      101.72      105.99      7.65 o 
  -7   9   2        1.22       -2.82      3.01 o 
  -6   9   2        0.36        1.07      6.12 o 
  -5   9   2        2.92        0.13      2.64 o 
  -4   9   2      288.09      282.62     11.36 o 
  -3   9   2       47.05       47.14      7.35 o 
  -2   9   2      316.58      318.00     18.35 o 
  -1   9   2       50.02       56.93     18.02 o 
   0   9   2      100.06       69.00     19.56 o 
   1   9   2      227.83      243.56     35.95 o 
   2   9   2      158.47      118.98     18.47 o 
   3   9   2       51.36       56.40      7.77 o 
   4   9   2        9.04       12.70      3.71 o 
   5   9   2        3.88        5.13      7.76 o 
   6   9   2      202.43      235.81     13.43 o 
   7   9   2      239.33      258.50     17.49 o 
   8   9   2       10.55       21.34      5.23 o 
  -6  10   2       19.55       19.51      3.52 o 
  -5  10   2        9.88       10.66      3.03 o 
  -4  10   2      126.20      123.74      7.53 o 
  -3  10   2     1336.09     1246.94     43.29 o 
  -2  10   2      896.58      857.98     31.20 o 
  -1  10   2      252.27      242.92     12.22 o 
   0  10   2      507.28      487.95     13.33 o 
   1  10   2     1223.66     1176.46     40.33 o 
   2  10   2      108.17       93.14      9.42 o 
   3  10   2       10.39       17.96      3.87 o 
   4  10   2       28.81       35.75      5.60 o 
   5  10   2      399.83      375.44     22.34 o 
   6  10   2      291.01      301.81     19.73 o 
   7  10   2        0.44       -0.88      2.97 o 
   8  10   2        4.90        5.14      3.38 o 
  -6  11   2      103.94      136.62      9.37 o 
  -5  11   2        0.86       -0.46      4.80 o 
  -4  11   2      200.03      210.44     17.43 o 
  -3  11   2        0.22        0.30      4.50 o 
  -2  11   2       68.76       52.88      9.71 o 
  -1  11   2       38.97       36.08      6.32 o 
   0  11   2       22.31       17.11      4.79 o 
   1  11   2        0.44        3.29      5.01 o 
   2  11   2        3.61       -6.19      6.19 o 
   3  11   2       10.41        4.62      3.63 o 
   4  11   2      314.77      297.62     14.24 o 
   5  11   2      248.07      293.78     11.08 o 
   6  11   2       19.88       32.25      7.13 o 
   7  11   2       32.26       35.81      4.20 o 
  -5  12   2      293.32      334.34     17.70 o 
  -4  12   2      188.54      198.63     16.02 o 
  -3  12   2       17.83       11.98      6.37 o 
  -2  12   2      242.49      232.34     19.07 o 
  -1  12   2      487.50      490.47     19.32 o 
   0  12   2       43.54       36.90      6.05 o 
   1  12   2        4.04       -1.99      4.95 o 
   2  12   2        5.01        4.76      4.21 o 
   3  12   2      642.98      570.61     15.90 o 
   4  12   2      246.15      284.45     11.53 o 
   5  12   2       13.55       12.89      3.26 o 
   6  12   2       37.42       46.53      6.81 o 
   7  12   2        0.29        8.12      2.00 o 
  -5  13   2        2.54        2.49      2.56 o 
  -4  13   2       14.89       20.21      5.74 o 
  -3  13   2       11.19       11.07      5.29 o 
  -2  13   2      166.00      175.86     16.27 o 
  -1  13   2        3.82        9.54      6.13 o 
   0  13   2       24.39       20.38      5.17 o 
   1  13   2        0.59       -2.71      5.72 o 
   2  13   2      110.03       79.58     12.34 o 
   3  13   2       83.85       81.40     12.52 o 
   4  13   2       13.69       12.91      4.01 o 
   5  13   2       88.35      100.58      9.63 o 
   6  13   2       44.88       56.36      6.53 o 
  -4  14   2      122.27      129.74      8.64 o 
  -3  14   2       72.79       85.27      9.15 o 
  -2  14   2       49.60       56.21      8.40 o 
  -1  14   2        0.01        3.68      3.29 o 
   0  14   2        1.97       -0.70      3.34 o 
   1  14   2      578.76      466.47     24.89 o 
   2  14   2       61.54       64.62     10.14 o 
   3  14   2        9.01        6.53      5.48 o 
   4  14   2      104.88      114.50     10.98 o 
  -3  15   2        0.39       -2.22      2.22 o 
  -2  15   2       19.96       16.06      4.26 o 
  -1  15   2       38.37       39.59      6.08 o 
   0  15   2        0.56       -4.35      4.66 o 
   1  15   2        2.49        1.74      3.99 o 
   2  15   2        0.76        2.11      4.03 o 
   3  15   2       64.93       64.64      5.28 o 
   4  15   2       19.42       17.36      2.43 o 
   1  16   2        0.31        0.88      2.53 o 
   2  16   2       93.95       91.27      7.04 o 
  -3 -15   3       20.07       16.54      3.62 o 
  -2 -15   3      118.59      115.59      9.16 o 
  -1 -15   3       36.81       26.37      5.40 o 
   0 -15   3       52.72       48.68      4.15 o 
   1 -15   3      103.44       99.85      8.43 o 
   2 -15   3        7.34       10.80      3.64 o 
   3 -15   3       22.86       15.29      3.42 o 
  -4 -14   3        0.50        0.55      1.92 o 
  -3 -14   3      314.75      379.32     16.63 o 
  -2 -14   3       32.96       29.81      6.50 o 
  -1 -14   3       11.08       16.93      5.77 o 
   0 -14   3       43.09       45.77      5.18 o 
   1 -14   3        8.65        9.41      4.46 o 
   2 -14   3       24.32       16.93      5.28 o 
   3 -14   3       78.34       77.08      8.41 o 
   4 -14   3       41.49       36.85      5.27 o 
  -5 -13   3        2.27        3.65      2.91 o 
  -4 -13   3      101.99      115.98     10.28 o 
  -3 -13   3       70.28       76.01      9.52 o 
  -2 -13   3       72.24       75.18     10.31 o 
  -1 -13   3       76.11       59.82      6.54 o 
   0 -13   3        9.77        7.28      4.19 o 
   1 -13   3      130.40      132.37      9.80 o 
   2 -13   3      104.30       88.32     11.34 o 
   3 -13   3      240.11      268.76     17.64 o 
   4 -13   3        1.14        2.69      3.76 o 
   5 -13   3        7.82        9.28      3.22 o 
  -5 -12   3      203.27      234.92     13.05 o 
  -4 -12   3      100.95      113.16     11.00 o 
  -3 -12   3       95.46      106.16     12.18 o 
  -2 -12   3       43.04       42.12      8.72 o 
  -1 -12   3       27.48       24.19      5.10 o 
   0 -12   3        6.72       10.50      4.95 o 
   1 -12   3       83.88       73.52      7.39 o 
   2 -12   3       99.18       72.85     11.41 o 
   3 -12   3      112.17      106.48     13.12 o 
   4 -12   3       95.48      100.92     12.08 o 
   5 -12   3        8.88        7.74      4.44 o 
  -6 -11   3       31.08       32.04      4.78 o 
  -5 -11   3       37.94       38.77      4.71 o 
  -4 -11   3      104.22      115.41     12.16 o 
  -3 -11   3        0.94        1.54      5.01 o 
  -2 -11   3        1.92       -6.66      6.66 o 
  -1 -11   3      249.47      233.73     13.68 o 
   0 -11   3      106.05      107.38      8.99 o 
   1 -11   3      690.03      688.44     20.88 o 
   2 -11   3        6.22       -0.13      4.34 o 
   3 -11   3        0.12        0.24      4.56 o 
   4 -11   3      272.22      313.75     13.56 o 
   5 -11   3       81.17       95.89      7.23 o 
   6 -11   3       78.68       83.28      7.64 o 
  -7 -10   3       54.94       55.20      5.49 o 
  -6 -10   3       87.96      100.38      6.51 o 
  -5 -10   3      220.76      238.85     11.09 o 
  -4 -10   3       24.57       26.53      4.98 o 
  -3 -10   3        0.16       -3.65      6.34 o 
  -2 -10   3       43.09       39.18      8.26 o 
  -1 -10   3       18.05       20.90      4.38 o 
   0 -10   3        7.94        9.34      3.63 o 
   1 -10   3       50.08       50.22      7.47 o 
   2 -10   3      198.04      187.17     17.24 o 
   3 -10   3        5.26        1.65      4.76 o 
   4 -10   3      131.37      146.77     10.30 o 
   5 -10   3        6.83        5.94      3.48 o 
   6 -10   3       31.44       35.43      6.56 o 
   7 -10   3       48.26       61.52      6.60 o 
  -7  -9   3        4.42        2.53      3.46 o 
  -6  -9   3       96.26       96.90     12.51 o 
  -5  -9   3       98.50      104.80      8.29 o 
  -4  -9   3       11.94        7.83      3.70 o 
  -3  -9   3      133.94      120.51     13.02 o 
  -2  -9   3        1.57       -2.34      4.07 o 
  -1  -9   3      886.23      885.83     48.30 o 
   0  -9   3       31.74       50.15     17.82 o 
   1  -9   3       36.50       49.45     15.01 o 
   2  -9   3      561.06      565.56     24.96 o 
   3  -9   3      503.30      556.80     18.21 o 
   4  -9   3      150.10      170.88     11.40 o 
   5  -9   3       38.05       38.54      6.09 o 
   6  -9   3      173.80      214.99     16.09 o 
   7  -9   3      118.18      136.32     11.35 o 
  -8  -8   3       26.00       31.55      4.19 o 
  -7  -8   3      163.15      197.76     12.98 o 
  -6  -8   3        9.35        4.18      3.70 o 
  -5  -8   3       75.01       66.38      7.01 o 
  -4  -8   3      192.18      198.66     11.21 o 
  -3  -8   3       19.34       16.63      5.95 o 
  -2  -8   3      234.89      216.24     32.95 o 
  -1  -8   3       30.13       32.45     13.91 o 
   0  -8   3       97.50      106.17     14.79 o 
   1  -8   3       18.04       10.26     12.85 o 
   2  -8   3      173.86      174.11     19.36 o 
   3  -8   3        1.41        0.81     11.83 o 
   4  -8   3      121.06      142.59      9.57 o 
   5  -8   3      127.15      163.52     15.64 o 
   6  -8   3       57.89       64.46     10.52 o 
   7  -8   3       56.38       48.46      8.67 o 
   8  -8   3      116.07      134.40     10.24 o 
  -8  -7   3       33.80       34.61      5.65 o 
  -7  -7   3      115.68      124.35     12.05 o 
  -6  -7   3       54.92       50.48      6.38 o 
  -5  -7   3        5.07        6.31      4.09 o 
  -4  -7   3      299.93      308.39     13.08 o 
  -3  -7   3      502.70      487.59     50.67 o 
  -2  -7   3       51.78       25.06     14.22 o 
  -1  -7   3      112.08      122.60     24.83 o 
   0  -7   3      724.46      778.61     36.66 o 
   1  -7   3     1548.28     1809.69     57.97 o 
   2  -7   3       86.35       96.17     14.65 o 
   3  -7   3        0.67        3.67      4.02 o 
   4  -7   3     1010.62     1216.00     45.74 o 
   5  -7   3      416.28      429.24     24.25 o 
   6  -7   3      196.72      220.79     18.03 o 
   7  -7   3        5.90       -0.71      3.01 o 
   8  -7   3       58.60       58.16      8.52 o 
  -8  -6   3        3.54        4.06      4.20 o 
  -7  -6   3      177.31      170.95     10.34 o 
  -6  -6   3      116.03      103.02      9.19 o 
  -5  -6   3      117.30      116.01     13.58 o 
  -4  -6   3      606.20      672.97     21.26 o 
  -3  -6   3       24.25       20.22     12.21 o 
  -2  -6   3       75.81       68.97     18.69 o 
  -1  -6   3      202.65      214.57     12.86 o 
   0  -6   3       15.87       21.62     11.78 o 
   1  -6   3        1.17       -2.11      5.38 o 
   2  -6   3      242.40      286.28     21.41 o 
   3  -6   3       96.10       98.89     21.32 o 
   4  -6   3      176.47      180.66     30.25 o 
   5  -6   3       80.65       87.63     17.88 o 
   6  -6   3      640.23      738.44     69.39 o 
   7  -6   3       37.01       40.89      6.04 o 
   8  -6   3       88.03       94.72      7.01 o 
  -8  -5   3       52.08       54.83      5.33 o 
  -7  -5   3        5.43        1.22      4.25 o 
  -6  -5   3      600.62      575.27     29.11 o 
  -5  -5   3      179.71      160.72      8.80 o 
  -4  -5   3       17.75       46.31     16.79 o 
  -3  -5   3      104.46       93.88     20.78 o 
  -2  -5   3      886.90      986.39     59.93 o 
  -1  -5   3     2419.61     2754.40     85.56 o 
   0  -5   3       38.20       75.47      7.80 o 
   1  -5   3      404.45      441.91     18.62 o 
   2  -5   3     3236.92     3528.94     65.26 o 
   3  -5   3      697.60      893.14     51.43 o 
   4  -5   3      195.94      224.69     20.54 o 
   5  -5   3        2.44       -0.06      3.32 o 
   6  -5   3       18.92       22.60      4.91 o 
   7  -5   3       66.86       64.10     11.33 o 
   8  -5   3       51.49       50.61      5.98 o 
   9  -5   3       41.13       31.10      5.06 o 
  -8  -4   3        9.98       12.31      5.27 o 
  -7  -4   3      105.03      100.80     10.05 o 
  -6  -4   3      310.68      299.41     12.86 o 
  -5  -4   3       22.73        9.91      6.18 o 
  -4  -4   3      561.42      540.94     54.23 o 
  -3  -4   3      255.62      255.32     32.41 o 
  -2  -4   3      754.31      824.97     50.94 o 
  -1  -4   3        5.93        9.22      2.62 o 
   0  -4   3      217.93      248.14     12.33 o 
   1  -4   3       51.43       46.11      6.66 o 
   2  -4   3      314.87      364.52     15.73 o 
   3  -4   3       36.42       48.10      9.13 o 
   4  -4   3     1967.84     2524.67    167.25 o 
   5  -4   3       70.99      103.97     15.03 o 
   6  -4   3      153.57      166.47     10.53 o 
   7  -4   3        0.09        1.24      3.35 o 
   8  -4   3        4.71        4.89      3.03 o 
   9  -4   3       15.54       19.31      5.22 o 
  -8  -3   3      327.05      326.44     13.04 o 
  -7  -3   3      104.54       86.41      8.61 o 
  -6  -3   3        1.79       -7.55      7.55 o 
  -5  -3   3       33.79       29.09      7.32 o 
  -4  -3   3      704.55      700.26     60.89 o 
  -3  -3   3     1479.67     1538.42     77.25 o 
  -2  -3   3      142.15      217.86     26.10 o 
  -1  -3   3     1905.87     2085.32     66.75 o 
   0  -3   3     4283.04     3861.36     60.11 o 
   1  -3   3      265.32      249.37     15.14 o 
   2  -3   3        0.51        5.10      3.12 o 
   3  -3   3       18.74       18.05      6.56 o 
   4  -3   3     1845.42     2214.00    124.16 o 
   5  -3   3       70.04       81.07     12.65 o 
   6  -3   3      261.78      298.38     13.52 o 
   7  -3   3      223.69      214.26     12.10 o 
   8  -3   3       65.10       57.55      6.52 o 
   9  -3   3        5.68        3.11      2.73 o 
  -8  -2   3       45.14       41.13      5.85 o 
  -7  -2   3       17.99       22.12      8.00 o 
  -6  -2   3      426.22      369.54     25.07 o 
  -5  -2   3      107.76       87.68     22.97 o 
  -4  -2   3      481.07      506.76     48.03 o 
  -3  -2   3       46.17       82.41     17.50 o 
  -2  -2   3      486.42      489.38     37.18 o 
  -1  -2   3      332.45      310.79     25.57 o 
   0  -2   3       28.58       26.70      5.28 o 
   1  -2   3       20.71       22.09      3.64 o 
   2  -2   3     1690.92     1932.73     49.45 o 
   3  -2   3        5.26        5.85      5.22 o 
   4  -2   3      156.96      181.27     27.67 o 
   5  -2   3        0.10       -4.37      6.32 o 
   6  -2   3        7.77        7.98      3.07 o 
   7  -2   3       38.94       36.85      4.83 o 
   8  -2   3       77.53       73.75      7.03 o 
   9  -2   3       75.48       67.03      6.40 o 
  -9  -1   3       57.06       50.19      5.90 o 
  -8  -1   3        0.27       -3.09      3.09 o 
  -7  -1   3        3.69        8.80      4.30 o 
  -6  -1   3      248.50      230.34     13.43 o 
  -5  -1   3      432.49      381.72     44.63 o 
  -4  -1   3      285.43      368.35     39.44 o 
  -3  -1   3     2273.39     2435.81     89.23 o 
  -2  -1   3      700.48      641.48     39.99 o 
  -1  -1   3        0.36        0.40      5.52 o 
   0  -1   3      466.91      551.26     25.04 o 
   1  -1   3      137.72      149.41      7.73 o 
   2  -1   3    12527.67    13289.10    195.04 o 
   3  -1   3        1.02        4.36      4.24 o 
   4  -1   3      565.67      676.00     31.87 o 
   5  -1   3      836.50      892.34     59.14 o 
   6  -1   3      815.90      939.48     24.39 o 
   7  -1   3        8.51        5.30      4.45 o 
   8  -1   3       24.68       25.13     10.26 o 
   9  -1   3       45.12       41.75      5.92 o 
  -9   0   3        2.45        1.96      3.18 o 
  -8   0   3      110.30      100.38     10.99 o 
  -7   0   3       13.34       16.86      4.74 o 
  -6   0   3       39.00       49.80      9.24 o 
  -5   0   3       46.84       26.91     14.17 o 
  -4   0   3      528.83      507.05     46.14 o 
  -3   0   3       65.63       58.92     14.67 o 
  -2   0   3       80.62       80.26     14.02 o 
  -1   0   3       14.07       10.22      5.84 o 
   0   0   3        0.13        2.88      3.83 o 
   1   0   3      150.34      126.90     12.11 o 
   2   0   3      113.23      120.56     10.38 o 
   3   0   3        0.03        3.99      4.49 o 
   4   0   3       17.47       24.98      6.91 o 
   5   0   3       60.67       43.41     14.12 o 
   6   0   3       38.65       39.21      7.70 o 
   7   0   3      119.39      108.10     12.48 o 
   8   0   3      211.03      201.35     14.52 o 
   9   0   3       23.76       23.16      5.56 o 
  -9   1   3        0.97        5.42      3.35 o 
  -8   1   3       35.84       33.67      7.36 o 
  -7   1   3      119.27      100.51     13.22 o 
  -6   1   3      149.59      159.29     16.86 o 
  -5   1   3      674.12      742.10     58.72 o 
  -4   1   3        9.18        1.50      8.26 o 
  -3   1   3        9.33       17.81      9.83 o 
  -2   1   3      113.82      126.84     17.92 o 
  -1   1   3      302.38      350.58     24.05 o 
   0   1   3    13484.44    12427.78    117.70 o 
   1   1   3      169.56      116.75      6.28 o 
   2   1   3      337.74      284.07     30.53 o 
   3   1   3     1905.67     1843.47     44.56 o 
   4   1   3     4926.40     5177.26    121.40 o 
   5   1   3        0.94        8.89      8.73 o 
   6   1   3      178.73      160.86     14.43 o 
   7   1   3      239.80      215.19     13.81 o 
   8   1   3       16.89       20.89      5.10 o 
   9   1   3        2.27       -4.09      4.77 o 
  -9   2   3        0.15        1.27      2.87 o 
  -8   2   3        1.04       -3.76      4.91 o 
  -7   2   3       18.91       16.03      7.58 o 
  -6   2   3      236.91      208.39     19.93 o 
  -5   2   3        0.27        6.92      4.42 o 
  -4   2   3       22.89       15.33     10.35 o 
  -3   2   3        0.72        9.93      8.05 o 
  -2   2   3      133.69      144.14     19.22 o 
  -1   2   3      153.18      158.10     17.41 o 
   0   2   3        0.07        4.24      4.71 o 
   1   2   3        0.59        1.08      2.97 o 
   2   2   3        0.15        0.81      2.59 o 
   3   2   3       71.84       63.39      9.75 o 
   4   2   3        2.15        5.24      6.43 o 
   5   2   3       65.67       64.87     15.20 o 
   6   2   3      534.93      547.90     36.52 o 
   7   2   3       39.51       32.16      5.95 o 
   8   2   3       52.55       47.92      6.59 o 
   9   2   3       26.00       25.96      5.58 o 
  -8   3   3       47.15       44.08      8.44 o 
  -7   3   3       73.81       55.46     10.89 o 
  -6   3   3      101.56       95.01      9.29 o 
  -5   3   3        8.95        3.72      3.33 o 
  -4   3   3        2.61        2.34      9.05 o 
  -3   3   3      156.94      155.17     23.64 o 
  -2   3   3     1709.43     1856.03     70.13 o 
  -1   3   3        5.94        5.44      6.11 o 
   0   3   3       88.95       78.83     13.09 o 
   1   3   3     1659.72     1526.68     25.66 o 
   2   3   3    10438.30    10550.00    137.87 o 
   3   3   3      119.75      114.95      9.52 o 
   4   3   3      369.66      396.35     20.22 o 
   5   3   3      807.03      820.79     38.29 o 
   6   3   3       51.97       41.00      4.85 o 
   7   3   3       50.71       33.78      5.24 o 
   8   3   3        6.76        4.06      3.68 o 
   9   3   3       13.33       20.33      5.22 o 
  -8   4   3       44.43       40.22      8.32 o 
  -7   4   3        6.90        5.55      7.07 o 
  -6   4   3        3.37        3.96      4.12 o 
  -5   4   3        1.70        0.05      3.44 o 
  -4   4   3        6.10       20.44     10.08 o 
  -3   4   3       14.90       21.78      9.89 o 
  -2   4   3       15.41       12.23      8.92 o 
  -1   4   3        0.97        9.54      7.06 o 
   0   4   3        0.06        6.07      6.40 o 
   1   4   3       59.80       56.44      5.84 o 
   2   4   3        6.09       11.18      3.99 o 
   3   4   3        1.07        7.77      3.42 o 
   4   4   3      380.76      375.13     19.70 o 
   5   4   3       36.90       33.14     10.57 o 
   6   4   3       14.08        5.76      4.00 o 
   7   4   3       15.17       16.38      3.68 o 
   8   4   3       16.44       18.27      3.51 o 
   9   4   3        0.65        6.60      4.02 o 
  -8   5   3       75.48       61.59      9.68 o 
  -7   5   3        0.94        5.39      7.56 o 
  -6   5   3        7.07       11.32      5.99 o 
  -5   5   3        1.60        8.44      4.25 o 
  -4   5   3       82.25       78.33     14.04 o 
  -3   5   3       24.79       39.87      8.78 o 
  -2   5   3      146.80      172.15     16.61 o 
  -1   5   3      600.47      582.77     39.60 o 
   0   5   3     3486.84     3531.25     92.07 o 
   1   5   3      339.43      411.93     24.72 o 
   2   5   3       35.34       60.96      7.45 o 
   3   5   3     1260.99     1287.74     34.40 o 
   4   5   3       70.59       50.65     18.81 o 
   5   5   3      272.13      224.17     41.82 o 
   6   5   3       58.04       52.85      5.02 o 
   7   5   3        0.55       -2.72      4.55 o 
   8   5   3       13.08       14.47      3.26 o 
   9   5   3        2.25        5.91      5.51 o 
  -8   6   3        8.03        4.97      4.31 o 
  -7   6   3        0.54       -6.04      6.04 o 
  -6   6   3        3.01       -0.31      3.73 o 
  -5   6   3        0.04       -1.76      2.98 o 
  -4   6   3        0.34       -3.26      3.26 o 
  -3   6   3        6.75        2.51      7.03 o 
  -2   6   3       91.82       77.38     16.73 o 
  -1   6   3        0.06       -1.99      6.02 o 
   0   6   3       15.16       13.38      8.58 o 
   1   6   3        7.42       14.85      6.85 o 
   2   6   3       54.74       44.01     10.59 o 
   3   6   3        7.09        5.08      6.34 o 
   4   6   3       12.98       19.18     15.45 o 
   5   6   3        0.33        6.70      3.37 o 
   6   6   3       51.14       46.04      8.41 o 
   7   6   3        0.45        2.74      4.69 o 
   8   6   3       30.09       25.04      4.13 o 
   9   6   3      105.68      119.77     10.85 o 
  -8   7   3        7.82        6.11      2.80 o 
  -7   7   3       11.25        8.02      4.53 o 
  -6   7   3        4.42        1.49      5.79 o 
  -5   7   3       33.18       35.94      4.89 o 
  -4   7   3       92.36       96.14      8.07 o 
  -3   7   3      162.42      176.38     27.56 o 
  -2   7   3       93.14      100.13     21.96 o 
  -1   7   3      176.20      184.96     27.33 o 
   0   7   3      147.28      125.85     22.44 o 
   1   7   3      709.16      643.61     37.25 o 
   2   7   3        5.42        4.48      5.52 o 
   3   7   3      341.08      342.91     31.12 o 
   4   7   3       61.53       45.62     20.58 o 
   5   7   3       24.65       19.42      4.34 o 
   6   7   3       30.42       26.81      5.48 o 
   7   7   3       60.93       66.42      5.11 o 
   8   7   3      267.49      260.98     12.24 o 
  -7   8   3        0.09       -3.63      3.73 o 
  -6   8   3       11.75        8.64      3.75 o 
  -5   8   3        5.09        6.47      3.11 o 
  -4   8   3      238.16      249.55     12.87 o 
  -3   8   3       12.11       18.38      4.00 o 
  -2   8   3       15.66       -2.84      7.99 o 
  -1   8   3       91.28       75.91     20.30 o 
   0   8   3        1.07       -0.75      8.22 o 
   1   8   3       12.23       15.53      8.23 o 
   2   8   3       51.50       33.47     17.34 o 
   3   8   3        0.76      -11.40     14.99 o 
   4   8   3       17.09       10.43      4.16 o 
   5   8   3        2.34        0.46      4.09 o 
   6   8   3       25.70       22.95      5.74 o 
   7   8   3      156.94      150.06      7.05 o 
   8   8   3      102.29      108.49     11.23 o 
  -7   9   3       29.79       24.89      4.18 o 
  -6   9   3       38.85       34.66      4.79 o 
  -5   9   3       25.87       25.90      5.04 o 
  -4   9   3       20.29       26.79      4.84 o 
  -3   9   3       14.84       11.78      6.12 o 
  -2   9   3       88.54       78.63      9.82 o 
  -1   9   3      241.89      233.83     34.03 o 
   0   9   3      103.92      101.81     22.82 o 
   1   9   3       59.09       52.02     13.28 o 
   2   9   3       47.59       32.01     11.12 o 
   3   9   3       32.12       21.29      4.37 o 
   4   9   3       32.98       24.93      5.11 o 
   5   9   3      135.99      132.34     14.29 o 
   6   9   3      522.86      507.62     26.27 o 
   7   9   3       48.69       60.79      6.79 o 
   8   9   3       10.19       16.52      3.11 o 
  -6  10   3      159.14      166.89     20.53 o 
  -5  10   3        7.00        7.74      3.54 o 
  -4  10   3       10.33        3.51      3.63 o 
  -3  10   3      143.79      145.37     15.38 o 
  -2  10   3        1.12       -1.85      3.94 o 
  -1  10   3       72.91       71.60      6.92 o 
   0  10   3       35.82       28.31      4.29 o 
   1  10   3       41.48       39.96      5.63 o 
   2  10   3        9.04       10.71      3.37 o 
   3  10   3        7.69        7.73      3.70 o 
   4  10   3       40.52       35.93      4.61 o 
   5  10   3      190.77      163.41     15.60 o 
   6  10   3      140.53      150.85     14.22 o 
   7  10   3       13.15       20.26      4.46 o 
   8  10   3        2.50        1.35      3.07 o 
  -5  11   3        1.00        1.99      2.39 o 
  -4  11   3        2.81        7.70      3.58 o 
  -3  11   3       64.12       69.54     11.02 o 
  -2  11   3      168.69      161.29     11.06 o 
  -1  11   3       42.92       41.84      6.14 o 
   0  11   3      363.72      301.99     14.95 o 
   1  11   3        2.25       -0.33      4.60 o 
   2  11   3       15.54       16.07      3.79 o 
   3  11   3       83.96       69.84      7.09 o 
   4  11   3      403.20      338.96     12.44 o 
   5  11   3      104.67      100.25      8.29 o 
   6  11   3        6.05        6.79      5.42 o 
   7  11   3        2.14        1.53      2.57 o 
  -5  12   3       85.79      111.93      9.79 o 
  -4  12   3        1.99        4.04      4.75 o 
  -3  12   3       64.70       64.68     10.44 o 
  -2  12   3        0.36        1.07      5.10 o 
  -1  12   3      114.51      112.69      9.48 o 
   0  12   3       77.15       65.68     10.69 o 
   1  12   3        4.06        4.68      5.79 o 
   2  12   3       77.38       70.86     11.74 o 
   3  12   3      179.45      155.83     10.33 o 
   4  12   3       53.01       57.40      5.60 o 
   5  12   3        4.00        8.59      3.50 o 
   6  12   3        4.44        3.62      4.17 o 
   7  12   3       24.97       34.63      4.54 o 
  -4  13   3       63.95       63.72      8.25 o 
  -3  13   3      157.05      170.97     14.17 o 
  -2  13   3      224.43      215.29     17.31 o 
  -1  13   3        9.94        5.51      3.73 o 
   0  13   3       11.44       14.03      7.39 o 
   1  13   3       17.83       11.24      6.27 o 
   2  13   3       53.53       34.15      9.29 o 
   3  13   3       91.63      106.62     13.85 o 
   4  13   3        3.32        6.27      7.68 o 
   5  13   3        9.83       10.44      5.19 o 
   6  13   3       23.78       32.36      5.01 o 
  -4  14   3        5.79        3.45      2.54 o 
  -3  14   3       90.47      102.43      9.42 o 
  -2  14   3      199.54      210.79     14.81 o 
  -1  14   3        0.02       -2.45      3.05 o 
   0  14   3       56.26       65.84     11.31 o 
   1  14   3      123.04       97.98     12.07 o 
   2  14   3        7.64        4.24      5.27 o 
   3  14   3        0.14        0.75      3.43 o 
   4  14   3       14.40        9.69      3.42 o 
   5  14   3       36.53       38.33      5.32 o 
  -2  15   3        8.64        6.68      2.98 o 
  -1  15   3        1.84        5.49      3.34 o 
   0  15   3        7.13        3.36      3.75 o 
   1  15   3       27.38       28.12      5.99 o 
   2  15   3        1.43       -0.98      4.12 o 
   3  15   3       66.20       71.98      5.48 o 
   4  15   3       47.28       36.36      4.74 o 
   0  16   3        7.50        3.18      2.42 o 
   1  16   3        0.83        1.13      1.72 o 
   2  16   3        1.44        0.91      2.42 o 
  -2 -15   4        1.72       -0.31      2.88 o 
  -1 -15   4       18.79       10.08      3.40 o 
   0 -15   4        0.94       -1.78      5.01 o 
   1 -15   4        1.66       -2.63      2.63 o 
   2 -15   4       53.99       49.92      5.97 o 
  -4 -14   4        3.14        2.57      2.71 o 
  -3 -14   4        1.35        4.13      3.50 o 
  -2 -14   4       43.08       40.29      6.69 o 
  -1 -14   4       10.75        9.61      4.63 o 
   0 -14   4        7.55        7.38      3.89 o 
   1 -14   4       47.62       46.12      7.34 o 
   2 -14   4      453.95      437.85     19.79 o 
   3 -14   4        4.71        1.81      3.37 o 
   4 -14   4        0.32       -2.74      2.74 o 
  -4 -13   4        0.27       -0.84      3.58 o 
  -3 -13   4      150.44      151.89     12.00 o 
  -2 -13   4       19.47       21.23      6.32 o 
  -1 -13   4       18.15       22.11      4.32 o 
   0 -13   4      127.45      126.09     21.36 o 
   1 -13   4      473.00      422.36     23.49 o 
   2 -13   4       27.09       22.93      6.45 o 
   3 -13   4      292.86      294.27     17.76 o 
   4 -13   4        0.20       -2.18      3.59 o 
   5 -13   4        1.43       -0.55      2.37 o 
  -5 -12   4        1.75        2.53      3.24 o 
  -4 -12   4       69.87       75.07      8.82 o 
  -3 -12   4       26.74       27.84      7.02 o 
  -2 -12   4       40.97       40.88      8.29 o 
  -1 -12   4      147.23      125.67      9.52 o 
   0 -12   4     1425.34     1409.82    113.03 o 
   1 -12   4        1.36        6.10      5.10 o 
   2 -12   4      170.96      150.51     15.02 o 
   3 -12   4       82.49       80.02     11.38 o 
   4 -12   4       14.65       11.04      5.22 o 
   5 -12   4      114.64      138.15     10.81 o 
  -6 -11   4        2.21        0.04      2.78 o 
  -5 -11   4      277.64      303.79     15.38 o 
  -4 -11   4       42.17       43.51      8.02 o 
  -3 -11   4       72.13       66.14     10.30 o 
  -2 -11   4      197.24      173.35     15.68 o 
  -1 -11   4     1886.22     1930.33     34.47 o 
   0 -11   4       36.55       39.60      5.88 o 
   1 -11   4     1031.25      955.95     36.34 o 
   2 -11   4        4.28        3.79      4.44 o 
   3 -11   4        0.11        7.71      5.61 o 
   4 -11   4       54.17       54.38      6.03 o 
   5 -11   4        3.99       -0.58      3.03 o 
   6 -11   4        2.43        0.30      3.18 o 
  -6 -10   4       26.17       22.69      3.33 o 
  -5 -10   4       18.71       18.06      3.88 o 
  -4 -10   4       44.77       42.16      5.43 o 
  -3 -10   4      245.23      238.99     17.88 o 
  -2 -10   4     2752.55     2681.82     57.28 o 
  -1 -10   4       29.90       29.31      5.35 o 
   0 -10   4     1342.05     1378.01     61.34 o 
   1 -10   4       38.76       24.62     11.74 o 
   2 -10   4       11.09        8.88      5.62 o 
   3 -10   4      500.86      486.12     17.69 o 
   4 -10   4      179.99      205.42     11.64 o 
   5 -10   4      155.04      178.27     10.41 o 
   6 -10   4       22.63       26.11      5.93 o 
   7 -10   4       59.06       79.83      7.01 o 
  -7  -9   4      192.11      220.12     10.75 o 
  -6  -9   4       51.36       49.11      5.21 o 
  -5  -9   4       42.59       45.20      5.80 o 
  -4  -9   4      205.87      196.58     10.93 o 
  -3  -9   4     3661.83     3714.61     67.39 o 
  -2  -9   4      157.60      147.61     12.88 o 
  -1  -9   4     2256.44     2346.56     45.47 o 
   0  -9   4        6.28        9.28      3.88 o 
   1  -9   4       98.77       74.47     14.04 o 
   2  -9   4        0.50        1.63      3.21 o 
   3  -9   4      110.01      110.52      9.08 o 
   4  -9   4       12.66       13.02      4.33 o 
   5  -9   4       13.16       11.45      4.32 o 
   6  -9   4        6.54        8.03      4.97 o 
   7  -9   4      203.57      251.49     14.60 o 
   8  -9   4        9.15       10.35      2.76 o 
  -7  -8   4        1.12        0.30      3.68 o 
  -6  -8   4       21.63       20.04      4.21 o 
  -5  -8   4      153.65      144.19     10.25 o 
  -4  -8   4     2479.10     2491.77     38.03 o 
  -3  -8   4      170.79      152.11     13.25 o 
  -2  -8   4     2849.83     2956.74     52.68 o 
  -1  -8   4        0.39        5.90      7.50 o 
   0  -8   4      524.94      547.84     41.18 o 
   1  -8   4     1025.11     1025.48     46.30 o 
   2  -8   4     1178.29     1200.67     64.84 o 
   3  -8   4      319.19      350.46     23.38 o 
   4  -8   4       42.81       52.17      7.05 o 
   5  -8   4      587.69      739.88     51.40 o 
   6  -8   4        4.70        6.76      5.69 o 
   7  -8   4        0.26        1.36      4.36 o 
   8  -8   4      395.28      490.98     17.50 o 
  -8  -7   4       43.29       46.25      4.92 o 
  -7  -7   4        0.66       -2.13      4.34 o 
  -6  -7   4      178.54      180.65     15.99 o 
  -5  -7   4     3059.14     3096.36     84.72 o 
  -4  -7   4      316.07      325.40     19.95 o 
  -3  -7   4     2261.20     2294.69    112.07 o 
  -2  -7   4        0.03        3.91      7.58 o 
  -1  -7   4      667.32      664.87     53.22 o 
   0  -7   4       62.90       57.60      8.74 o 
   1  -7   4      746.44      792.13     38.82 o 
   2  -7   4      182.11      205.77     20.09 o 
   3  -7   4        6.13       23.08     11.62 o 
   4  -7   4       32.66       25.66      4.46 o 
   5  -7   4      324.01      380.03     23.54 o 
   6  -7   4       11.31        6.71      6.04 o 
   7  -7   4       12.46        9.69      6.08 o 
   8  -7   4       30.04       18.54      5.82 o 
  -8  -6   4        6.72        8.27      3.85 o 
  -7  -6   4       15.02        9.99      5.46 o 
  -6  -6   4     1008.61     1057.35     71.37 o 
  -5  -6   4      275.47      249.36     18.63 o 
  -4  -6   4     1966.96     2115.38     35.89 o 
  -3  -6   4        0.59      -11.28     11.28 o 
  -2  -6   4     1916.53     1924.83     93.82 o 
  -1  -6   4      713.59      845.08     34.64 o 
   0  -6   4     4027.89     4824.47     58.10 o 
   1  -6   4      505.48      645.34     21.00 o 
   2  -6   4      127.55      179.57     18.29 o 
   3  -6   4     3094.06     3424.92    121.91 o 
   4  -6   4        2.85       -8.07      9.87 o 
   5  -6   4       31.08       23.95      4.56 o 
   6  -6   4     1196.91     1394.65     43.61 o 
   7  -6   4       18.66       23.38      4.66 o 
   8  -6   4       10.90        9.64      3.46 o 
  -8  -5   4      131.89      149.93     10.74 o 
  -7  -5   4     1148.40     1267.81     38.21 o 
  -6  -5   4      215.38      209.08     18.09 o 
  -5  -5   4      900.13      938.86     30.47 o 
  -4  -5   4       33.80       15.85      6.87 o 
  -3  -5   4      951.08      918.85     66.55 o 
  -2  -5   4      141.91      142.87     24.31 o 
  -1  -5   4     1534.56     1849.64     74.46 o 
   0  -5   4      321.09      435.19     18.45 o 
   1  -5   4        0.15       -2.80      2.80 o 
   2  -5   4        0.27        2.80      4.71 o 
   3  -5   4      183.86      244.45     20.63 o 
   4  -5   4        2.67        1.42      4.06 o 
   5  -5   4       16.97       15.19      3.92 o 
   6  -5   4       21.42       29.74      7.49 o 
   7  -5   4       11.59       13.77      4.13 o 
   8  -5   4        7.48        8.35      3.37 o 
   9  -5   4        0.52       -2.94      2.94 o 
  -8  -4   4      207.00      214.80     13.65 o 
  -7  -4   4      242.92      245.29     26.89 o 
  -6  -4   4      450.70      469.74     17.28 o 
  -5  -4   4        0.04        2.14      3.85 o 
  -4  -4   4     1612.99     1541.44     91.60 o 
  -3  -4   4      113.75      111.60     23.65 o 
  -2  -4   4     3790.15     4182.05    121.46 o 
  -1  -4   4      896.46     1255.31     60.01 o 
   0  -4   4       63.97       92.60      8.38 o 
   1  -4   4     7219.29     7899.81    224.44 o 
   2  -4   4        6.70        1.07      3.58 o 
   3  -4   4      338.15      413.10     25.44 o 
   4  -4   4     2046.22     2475.33    201.68 o 
   5  -4   4      237.12      242.37     23.25 o 
   6  -4   4      112.01      122.58      9.27 o 
   7  -4   4        0.27        0.60      3.57 o 
   8  -4   4        0.38       -2.48      3.52 o 
   9  -4   4        2.64        1.69      3.42 o 
  -8  -3   4       68.98       62.22      5.72 o 
  -7  -3   4      165.26      148.69     10.65 o 
  -6  -3   4       72.56       66.06      8.50 o 
  -5  -3   4      474.05      492.71     25.95 o 
  -4  -3   4      129.71      122.41     27.17 o 
  -3  -3   4      969.75     1006.04     66.51 o 
  -2  -3   4       51.16      104.19     19.21 o 
  -1  -3   4        8.01       12.35      8.40 o 
   0  -3   4      462.82      481.89     21.82 o 
   1  -3   4        4.04        6.38      3.01 o 
   2  -3   4       51.77       58.36      9.60 o 
   3  -3   4        8.33       10.26      8.16 o 
   4  -3   4      461.82      502.38     51.73 o 
   5  -3   4        3.77        7.93      5.50 o 
   6  -3   4        6.67        7.60      3.44 o 
   7  -3   4       10.69       10.50      3.89 o 
   8  -3   4      100.14      104.22      8.70 o 
   9  -3   4        2.77        0.72      3.80 o 
  -8  -2   4       28.44       22.45      5.24 o 
  -7  -2   4        1.39        4.82      6.15 o 
  -6  -2   4      461.01      473.64     26.41 o 
  -5  -2   4        1.13        0.93     13.92 o 
  -4  -2   4      826.96      854.56     66.48 o 
  -3  -2   4      795.25     1034.40     65.03 o 
  -2  -2   4       21.49       12.29      8.64 o 
  -1  -2   4     5351.04     5704.68    120.96 o 
   0  -2   4       85.11       87.75      9.85 o 
   1  -2   4      635.49      680.10     27.75 o 
   2  -2   4     1524.88     1474.74     41.08 o 
   3  -2   4      879.33      904.96     37.54 o 
   4  -2   4      251.66      290.55     30.61 o 
   5  -2   4        0.25       -5.53      5.53 o 
   6  -2   4       42.24       32.59      4.73 o 
   7  -2   4       12.24       10.34      3.35 o 
   8  -2   4      233.73      229.67     17.94 o 
   9  -2   4       37.07       31.67      4.46 o 
  -8  -1   4       52.55       55.52      5.93 o 
  -7  -1   4       96.64       96.45      8.62 o 
  -6  -1   4       75.58       62.97      7.47 o 
  -5  -1   4      224.25      224.21     17.31 o 
  -4  -1   4        4.21       -8.66     11.10 o 
  -3  -1   4        2.78      -10.16     10.16 o 
  -2  -1   4     1326.02     1379.48     64.71 o 
  -1  -1   4        4.65        3.42      5.95 o 
   0  -1   4       11.28       14.76      6.53 o 
   1  -1   4        9.42        5.35      2.85 o 
   2  -1   4      645.97      682.84     27.20 o 
   3  -1   4      120.74      113.14     12.54 o 
   4  -1   4       12.16       17.58      6.51 o 
   5  -1   4       28.84       16.97     10.74 o 
   6  -1   4      523.92      489.85     22.84 o 
   7  -1   4        8.17        4.98      5.72 o 
   8  -1   4      117.84      107.77      7.54 o 
   9  -1   4        0.38       -3.29      4.33 o 
  -8   0   4       50.43       41.55      4.76 o 
  -7   0   4       21.36       24.20      5.51 o 
  -6   0   4       22.29       29.60      7.53 o 
  -5   0   4      292.14      347.43     18.93 o 
  -4   0   4       32.48       19.31     10.52 o 
  -3   0   4     1338.06     1336.89     70.23 o 
  -2   0   4       33.72       23.07      9.59 o 
  -1   0   4      108.38      102.50     15.80 o 
   0   0   4      515.93      372.07     13.20 o 
   1   0   4      634.31      542.63     20.74 o 
   2   0   4      285.27      345.68     15.08 o 
   3   0   4        0.31        2.07      4.98 o 
   4   0   4      140.59       98.59     12.64 o 
   5   0   4        7.72       -4.69      5.88 o 
   6   0   4     1143.74     1151.11     34.88 o 
   7   0   4      290.68      292.88     15.49 o 
   8   0   4      147.91      134.97      8.80 o 
   9   0   4        1.73        2.22      3.34 o 
  -8   1   4       30.12       26.09      6.14 o 
  -7   1   4       33.32       30.41      5.38 o 
  -6   1   4        2.15        8.26      6.08 o 
  -5   1   4       61.36       59.47      8.94 o 
  -4   1   4      643.03      668.04     54.83 o 
  -3   1   4        0.75        0.43      7.68 o 
  -2   1   4      408.50      460.18     36.41 o 
  -1   1   4       35.63       28.64      9.23 o 
   0   1   4       84.39       79.78     11.82 o 
   1   1   4       26.65       25.97      3.90 o 
   2   1   4       47.67       40.21      7.76 o 
   3   1   4       15.18        7.77      5.68 o 
   4   1   4     1035.55     1107.51     58.57 o 
   5   1   4        3.43       -6.99      9.60 o 
   6   1   4      266.45      274.72     22.92 o 
   7   1   4       19.05       10.04      4.21 o 
   8   1   4      120.45      122.59      8.87 o 
   9   1   4       18.41       12.88      4.73 o 
  -8   2   4        4.31        5.88      4.57 o 
  -7   2   4       63.57       53.03      9.83 o 
  -6   2   4        4.68        8.47      6.69 o 
  -5   2   4      187.53      189.52     15.77 o 
  -4   2   4        0.14       12.23     10.40 o 
  -3   2   4       19.37       13.47      9.29 o 
  -2   2   4       76.41       54.12     13.67 o 
  -1   2   4       68.20       50.50     12.19 o 
   0   2   4      108.13      143.50     16.15 o 
   1   2   4       36.05       57.44      5.75 o 
   2   2   4      117.15       77.39      6.50 o 
   3   2   4       72.74       79.10     10.85 o 
   4   2   4     2446.90     2448.94    103.73 o 
   5   2   4     1223.88     1318.14     71.82 o 
   6   2   4       14.67       26.88      4.54 o 
   7   2   4       14.32       13.44      4.28 o 
   8   2   4      220.69      210.69     11.40 o 
   9   2   4        0.36        3.97      4.49 o 
  -8   3   4        3.09        3.41      4.19 o 
  -7   3   4       40.02       47.65      9.69 o 
  -6   3   4      139.86      117.92     15.57 o 
  -5   3   4        4.48        1.33      3.51 o 
  -4   3   4      341.57      357.14     40.15 o 
  -3   3   4      153.32      147.27     24.01 o 
  -2   3   4      553.70      593.88     43.11 o 
  -1   3   4      170.99      161.39     20.53 o 
   0   3   4       64.08       66.48     12.59 o 
   1   3   4        1.10        3.55      3.07 o 
   2   3   4      141.30      140.58      9.40 o 
   3   3   4        2.85       14.28      5.79 o 
   4   3   4      258.23      261.75     22.06 o 
   5   3   4       48.11       38.19     12.41 o 
   6   3   4      170.28      174.43      8.73 o 
   7   3   4       73.84       69.04      7.26 o 
   8   3   4       38.80       33.42      5.44 o 
   9   3   4       69.00       66.60      7.85 o 
  -8   4   4        0.63        3.34      4.18 o 
  -7   4   4       31.69       24.22      8.92 o 
  -6   4   4        5.22       17.31      8.72 o 
  -5   4   4        1.80       -5.52      5.55 o 
  -4   4   4       28.05       24.85     11.40 o 
  -3   4   4       11.77       19.22     11.25 o 
  -2   4   4        0.00        1.03      7.62 o 
  -1   4   4       33.32       54.87     13.72 o 
   0   4   4      172.60      151.84     20.63 o 
   1   4   4      309.41      293.75     18.39 o 
   2   4   4     2260.06     2442.59     41.68 o 
   3   4   4     1868.62     2231.01     58.22 o 
   4   4   4       85.36       44.91     10.73 o 
   5   4   4       21.37       21.74      8.10 o 
   6   4   4      473.44      508.57     12.91 o 
   7   4   4        5.08        4.21      3.33 o 
   8   4   4        5.93        7.59      4.34 o 
   9   4   4      117.24      109.35      8.82 o 
  -8   5   4       14.82       19.44      5.26 o 
  -7   5   4        4.07        3.78      5.88 o 
  -6   5   4      111.36      102.91     16.88 o 
  -5   5   4      108.95      101.88     11.01 o 
  -4   5   4      162.32      170.56      9.07 o 
  -3   5   4      238.10      256.27     33.48 o 
  -2   5   4      286.37      285.78     32.54 o 
  -1   5   4       13.37       15.94      6.66 o 
   0   5   4      579.98      589.90     39.85 o 
   1   5   4       17.03       19.90      6.27 o 
   2   5   4       43.24       47.11      6.99 o 
   3   5   4       14.26        7.62      5.54 o 
   4   5   4       83.96       81.00     13.35 o 
   5   5   4      122.70      113.21     30.08 o 
   6   5   4       42.06       42.95      5.52 o 
   7   5   4      185.31      182.30     12.58 o 
   8   5   4       23.54       24.71      3.84 o 
   9   5   4        8.05        9.04      5.69 o 
  -8   6   4        0.01       -0.51      2.96 o 
  -7   6   4        0.16        0.61      6.00 o 
  -6   6   4        1.36        5.17      7.43 o 
  -5   6   4       25.67       22.60      4.34 o 
  -4   6   4       35.50       32.09      5.26 o 
  -3   6   4        6.51        9.55      7.11 o 
  -2   6   4      287.60      250.34     31.27 o 
  -1   6   4       91.12       99.30     19.22 o 
   0   6   4      633.24      663.87     46.59 o 
   1   6   4      789.37     1048.76     44.78 o 
   2   6   4      142.85      113.43     15.56 o 
   3   6   4       10.04        0.48     11.14 o 
   4   6   4      341.96      440.99     55.51 o 
   5   6   4        6.87       10.37      4.15 o 
   6   6   4      134.62      123.04      7.22 o 
   7   6   4      271.19      265.65     10.57 o 
   8   6   4       10.69        8.53      4.12 o 
   9   6   4        8.57       17.40      5.59 o 
  -7   7   4       15.62       17.64      5.94 o 
  -6   7   4        5.42        5.38      6.80 o 
  -5   7   4      147.19      150.63     12.60 o 
  -4   7   4      150.04      147.82     10.30 o 
  -3   7   4       14.20        3.55      3.79 o 
  -2   7   4      652.02      604.70     50.57 o 
  -1   7   4        3.37       25.03     10.90 o 
   0   7   4       20.19       23.01     10.47 o 
   1   7   4        0.96       10.56      7.13 o 
   2   7   4        1.83       18.21      8.76 o 
   3   7   4       30.25       59.35     13.79 o 
   4   7   4        0.28      -18.19     18.19 o 
   5   7   4      193.84      204.27      9.96 o 
   6   7   4       28.77       19.03      5.00 o 
   7   7   4        4.62        2.92      2.36 o 
   8   7   4       14.24       21.26      3.66 o 
  -7   8   4        7.51        3.74      3.25 o 
  -6   8   4       40.71       42.64      8.44 o 
  -5   8   4        8.15        7.47      3.84 o 
  -4   8   4      234.33      236.88     12.79 o 
  -3   8   4       19.54       16.65      3.82 o 
  -2   8   4       57.39       47.90     12.28 o 
  -1   8   4       64.69       74.13     19.71 o 
   0   8   4       41.70       17.34     10.93 o 
   1   8   4       20.22       19.80      8.76 o 
   2   8   4       94.62      132.09     19.61 o 
   3   8   4      337.28      267.08     28.63 o 
   4   8   4      277.49      287.80     18.24 o 
   5   8   4      357.82      371.99     17.77 o 
   6   8   4        9.46       12.52      4.67 o 
   7   8   4        0.86       -2.98      2.98 o 
   8   8   4        0.25        5.58      7.01 o 
  -6   9   4       19.81       18.83      5.44 o 
  -5   9   4        2.02        2.84      3.24 o 
  -4   9   4      123.03      111.60     13.32 o 
  -3   9   4        0.48        1.22      5.26 o 
  -2   9   4       51.74       51.69      5.93 o 
  -1   9   4        0.89       21.21      5.94 o 
   0   9   4       42.65       43.88     16.99 o 
   1   9   4       34.54       14.41     10.62 o 
   2   9   4      116.07      104.11      8.13 o 
   3   9   4       28.66       33.00      4.28 o 
   4   9   4       45.56       42.45      6.11 o 
   5   9   4       12.41        9.13      4.37 o 
   6   9   4        1.99       -5.69      6.59 o 
   7   9   4      118.71      135.10      9.03 o 
   8   9   4       27.01       34.16      4.28 o 
  -6  10   4       82.19       77.12      7.32 o 
  -5  10   4        5.04        2.52      3.10 o 
  -4  10   4        0.51       -4.59      4.59 o 
  -3  10   4        0.94       -5.52      5.52 o 
  -2  10   4        8.51        3.14      3.50 o 
  -1  10   4       33.23       37.22      6.11 o 
   0  10   4       48.06       63.10      6.50 o 
   1  10   4      916.72      820.56     28.88 o 
   2  10   4       49.48       69.49     10.22 o 
   3  10   4      220.37      216.74      9.93 o 
   4  10   4      220.74      201.89      9.72 o 
   5  10   4       25.05       48.94     13.47 o 
   6  10   4       73.32       78.35     11.17 o 
   7  10   4        5.68        5.99      3.25 o 
   8  10   4        2.64        2.82      3.45 o 
  -5  11   4        0.55       -2.17      2.68 o 
  -4  11   4       24.72       23.46      4.64 o 
  -3  11   4        1.36        1.74      5.06 o 
  -2  11   4        4.55        7.65      5.26 o 
  -1  11   4      136.19      129.51      9.86 o 
   0  11   4       99.24       95.71      8.76 o 
   1  11   4       18.33        9.53      6.08 o 
   2  11   4       58.74       54.12     10.31 o 
   3  11   4      113.56      109.31     11.42 o 
   4  11   4       30.15       38.90      6.16 o 
   5  11   4      124.72      127.43      9.79 o 
   6  11   4       10.99       15.24      6.10 o 
   7  11   4        0.27        1.68      2.54 o 
  -5  12   4        0.67        1.05      3.19 o 
  -4  12   4        2.92        5.97      2.90 o 
  -3  12   4       17.90        7.70      6.23 o 
  -2  12   4       77.61       82.62      6.42 o 
  -1  12   4      781.30      781.55     23.28 o 
   0  12   4       85.04       66.44      7.51 o 
   1  12   4       46.09       41.87      9.08 o 
   2  12   4      442.13      402.14     25.10 o 
   3  12   4      105.91      125.93     14.26 o 
   4  12   4      211.00      216.80      9.95 o 
   5  12   4       13.44       18.91      3.53 o 
   6  12   4        1.14       -0.79      2.68 o 
   7  12   4       13.18        9.61      2.92 o 
  -4  13   4        5.90        8.33      4.07 o 
  -3  13   4       85.65       86.80     10.24 o 
  -2  13   4        5.49        7.04      5.50 o 
  -1  13   4       56.98       50.29      6.55 o 
   0  13   4       44.75       41.32      6.10 o 
   1  13   4      173.76      154.12     15.53 o 
   2  13   4      121.95      143.74     15.40 o 
   3  13   4       39.95       46.95      9.48 o 
   4  13   4        4.92        7.76      3.61 o 
   5  13   4       14.09       12.25      4.82 o 
   6  13   4       31.42       29.16      4.74 o 
  -3  14   4      260.09      275.26     13.73 o 
  -2  14   4      273.16      292.27     16.45 o 
  -1  14   4        0.20       -2.29      2.29 o 
   0  14   4      254.08      242.73     16.52 o 
   1  14   4      107.23      115.43     12.34 o 
   2  14   4      133.44      121.33     13.16 o 
   3  14   4        9.80       10.31      2.59 o 
   4  14   4       52.59       47.86      4.10 o 
   5  14   4       27.03       23.39      4.20 o 
  -2  15   4       23.13       19.06      3.42 o 
  -1  15   4      102.61      105.45      7.68 o 
   0  15   4       87.82       88.80      8.51 o 
   1  15   4        0.47       -2.97      3.69 o 
   2  15   4        1.81        1.55      2.73 o 
   3  15   4       25.64       23.77      3.68 o 
   1  16   4        0.65       -2.37      2.37 o 
   1 -15   5        8.44        5.28      2.57 o 
   2 -15   5       37.78       35.16      4.53 o 
  -3 -14   5       13.55       12.12      3.74 o 
  -2 -14   5       10.41        6.56      3.94 o 
  -1 -14   5        2.29        3.95      3.59 o 
   0 -14   5      111.69      111.52      9.59 o 
   1 -14   5       27.27       25.43      5.95 o 
   2 -14   5       40.06       44.40      6.71 o 
   3 -14   5       73.95       76.42      7.93 o 
   4 -14   5        5.19        1.80      2.18 o 
  -4 -13   5        4.21        2.03      3.07 o 
  -3 -13   5       15.23       14.37      4.98 o 
  -2 -13   5        3.52        1.78      4.16 o 
  -1 -13   5       55.60       60.24      5.80 o 
   0 -13   5       61.71       61.22      6.05 o 
   1 -13   5       17.94       15.91      6.00 o 
   2 -13   5      515.29      499.91     23.83 o 
   3 -13   5       89.31       88.07     10.00 o 
   4 -13   5       98.25      103.60      9.56 o 
  -5 -12   5       20.45       16.63      3.97 o 
  -4 -12   5       73.69       76.61      8.59 o 
  -3 -12   5        2.72        1.29      4.69 o 
  -2 -12   5      206.61      230.18     16.03 o 
  -1 -12   5      100.75       94.60      8.31 o 
   0 -12   5       74.65       70.27      8.33 o 
   1 -12   5      122.69      107.25     12.45 o 
   2 -12   5       79.47       73.96     10.53 o 
   3 -12   5       42.27       42.35      8.28 o 
   4 -12   5       30.84       29.69      6.71 o 
   5 -12   5        3.76        5.30      3.58 o 
  -5 -11   5       14.64       16.32      4.55 o 
  -4 -11   5        0.63       -1.75      4.50 o 
  -3 -11   5       59.27       67.25      9.83 o 
  -2 -11   5       71.63       76.28     10.53 o 
  -1 -11   5      175.62      167.61     13.38 o 
   0 -11   5      461.47      459.69     31.34 o 
   1 -11   5      136.66      127.11     13.80 o 
   2 -11   5      147.50      150.02     15.11 o 
   3 -11   5        0.01       -4.15      4.53 o 
   4 -11   5      110.33      107.43      7.85 o 
   5 -11   5        1.99        3.85      2.53 o 
   6 -11   5        0.70        0.04      2.58 o 
  -6 -10   5      133.01      141.43      6.02 o 
  -5 -10   5        0.69       -2.60      2.60 o 
  -4 -10   5      183.63      194.56     15.29 o 
  -3 -10   5      110.48      113.83     12.83 o 
  -2 -10   5      218.35      195.21     16.36 o 
  -1 -10   5       90.57       92.52      8.31 o 
   0 -10   5      260.59      266.75     17.39 o 
   1 -10   5       44.64       40.61      8.61 o 
   2 -10   5        3.84        4.87      4.68 o 
   3 -10   5       32.72       22.23      4.50 o 
   4 -10   5        0.39       -2.14      2.63 o 
   5 -10   5        0.16        1.53      2.79 o 
   6 -10   5       69.54       77.85      8.52 o 
   7 -10   5        0.02        3.01      2.78 o 
  -6  -9   5        0.59        2.18      2.65 o 
  -5  -9   5        7.82        9.90      3.36 o 
  -4  -9   5       75.64       73.04      7.02 o 
  -3  -9   5      223.15      222.76     17.29 o 
  -2  -9   5       72.58       71.34      7.21 o 
  -1  -9   5      242.34      224.51     11.94 o 
   0  -9   5       32.48       35.70      5.23 o 
   1  -9   5        4.95        8.84      3.02 o 
   2  -9   5      540.25      480.99     15.91 o 
   3  -9   5        0.97        2.91      4.76 o 
   4  -9   5        1.18        1.00      3.12 o 
   5  -9   5        1.20       -3.28      5.20 o 
   6  -9   5        5.63        6.29      4.07 o 
   7  -9   5        1.84        0.01      3.59 o 
  -7  -8   5        2.95        3.54      3.28 o 
  -6  -8   5       62.07       71.55      6.01 o 
  -5  -8   5       29.43       33.94      5.34 o 
  -4  -8   5      540.90      526.10     17.51 o 
  -3  -8   5        3.66       -5.57      5.57 o 
  -2  -8   5      243.69      258.13     15.92 o 
  -1  -8   5        1.35        5.35      8.85 o 
   0  -8   5       28.28       83.40     19.13 o 
   1  -8   5      163.49      176.88     27.24 o 
   2  -8   5       38.97       34.63      4.65 o 
   3  -8   5        9.70        9.87      3.41 o 
   4  -8   5      198.26      217.84     16.56 o 
   5  -8   5        1.93        3.24      4.42 o 
   6  -8   5        0.36        3.31      4.94 o 
   7  -8   5        0.97        2.74      4.51 o 
   8  -8   5      243.98      290.09     12.83 o 
  -7  -7   5        2.67        4.46      3.95 o 
  -6  -7   5       64.34       74.66      6.84 o 
  -5  -7   5       36.80       35.00      5.65 o 
  -4  -7   5       19.05       16.09      6.43 o 
  -3  -7   5      428.40      407.16     15.33 o 
  -2  -7   5       44.02       38.34     15.85 o 
  -1  -7   5        1.50        9.09      7.60 o 
   0  -7   5      885.14      851.03     39.05 o 
   1  -7   5       44.75       46.12     13.28 o 
   2  -7   5      189.42      202.81     30.69 o 
   3  -7   5       66.46      106.78     22.26 o 
   4  -7   5       68.64       65.67      5.49 o 
   5  -7   5       66.40       73.62     11.73 o 
   6  -7   5        8.05        1.75      5.57 o 
   7  -7   5       61.72       84.35     11.51 o 
   8  -7   5        1.62       -0.42      3.84 o 
  -8  -6   5        4.26        3.94      2.50 o 
  -7  -6   5        0.56       -1.47      4.37 o 
  -6  -6   5      633.73      651.55     27.89 o 
  -5  -6   5       32.72       28.09      5.68 o 
  -4  -6   5       56.52       50.73      6.78 o 
  -3  -6   5      146.83      127.48     13.14 o 
  -2  -6   5       23.63       36.13     15.28 o 
  -1  -6   5      311.55      342.78     23.82 o 
   0  -6   5      116.31      141.19     12.10 o 
   1  -6   5      250.74      308.60     22.82 o 
   2  -6   5      476.38      509.88     44.89 o 
   3  -6   5        0.28       11.27      8.74 o 
   4  -6   5       37.24       34.56      4.80 o 
   5  -6   5       35.18       34.94      5.21 o 
   6  -6   5      563.59      638.21     31.06 o 
   7  -6   5       13.51       17.52      6.93 o 
   8  -6   5       32.66       35.21      7.43 o 
  -8  -5   5       41.77       43.01      5.49 o 
  -7  -5   5        8.24       12.22      5.53 o 
  -6  -5   5       45.72       46.76      9.56 o 
  -5  -5   5      473.11      464.10     18.92 o 
  -4  -5   5      136.00      113.33      9.19 o 
  -3  -5   5       52.49       59.86     17.73 o 
  -2  -5   5      483.66      399.39     41.68 o 
  -1  -5   5      212.56      248.66     30.17 o 
   0  -5   5     2230.83     2733.22     49.72 o 
   1  -5   5      701.41      940.46     28.62 o 
   2  -5   5     1216.60     1323.29     99.07 o 
   3  -5   5      237.67      264.64     22.50 o 
   4  -5   5       69.22       54.41     28.98 o 
   5  -5   5      239.33      271.51     11.84 o 
   6  -5   5        0.81       -0.05      2.82 o 
   7  -5   5        4.01        9.20      3.86 o 
   8  -5   5       41.20       49.16      7.53 o 
  -8  -4   5      348.29      371.99     14.97 o 
  -7  -4   5       63.80       56.93      9.57 o 
  -6  -4   5        2.53        1.99      4.49 o 
  -5  -4   5      230.23      218.09     13.45 o 
  -4  -4   5       42.85       33.00      6.95 o 
  -3  -4   5      183.36      103.28     22.58 o 
  -2  -4   5       16.77       15.05     10.31 o 
  -1  -4   5     1368.21     1633.28     73.29 o 
   0  -4   5      785.44     1028.22     29.06 o 
   1  -4   5      262.16      296.52     15.49 o 
   2  -4   5       86.98       69.38     11.55 o 
   3  -4   5       18.58        9.99      6.26 o 
   4  -4   5      598.61      661.75     57.54 o 
   5  -4   5       63.40       85.27     19.07 o 
   6  -4   5       57.82       59.92      5.53 o 
   7  -4   5       69.46       73.45      7.46 o 
   8  -4   5       91.81       98.07      8.00 o 
   9  -4   5        4.69        5.55      7.43 o 
  -8  -3   5       15.62       21.35      5.23 o 
  -7  -3   5      234.42      253.94     18.84 o 
  -6  -3   5       62.42       56.40      7.80 o 
  -5  -3   5      102.97      101.72     14.05 o 
  -4  -3   5       88.67       72.91     20.86 o 
  -3  -3   5      214.79      209.36     32.99 o 
  -2  -3   5     4537.00     5112.83    140.17 o 
  -1  -3   5     1546.12     2126.32     82.55 o 
   0  -3   5     4487.18     5327.58     81.58 o 
   1  -3   5      265.28      293.60     14.94 o 
   2  -3   5     1253.83     1312.87     65.52 o 
   3  -3   5      617.06      655.44     52.66 o 
   4  -3   5       72.27       54.17     14.79 o 
   5  -3   5        5.08        1.96     15.80 o 
   6  -3   5      177.11      201.99     11.57 o 
   7  -3   5       11.28        6.88      3.58 o 
   8  -3   5       28.46       30.69      5.22 o 
   9  -3   5       14.26       13.98      4.99 o 
  -8  -2   5        0.95       -4.32      4.32 o 
  -7  -2   5      140.74      141.52      9.66 o 
  -6  -2   5      153.24      154.30     11.98 o 
  -5  -2   5       61.72       57.63     10.79 o 
  -4  -2   5        1.11      -12.74     13.00 o 
  -3  -2   5     1459.37     1498.12     83.77 o 
  -2  -2   5      214.68      268.71     32.94 o 
  -1  -2   5     1156.05     1326.88     64.59 o 
   0  -2   5       35.39       37.70     10.88 o 
   1  -2   5      187.06      182.71     11.38 o 
   2  -2   5      143.90      161.55     15.53 o 
   3  -2   5       29.36       18.75      6.98 o 
   4  -2   5       15.96        7.15      6.26 o 
   5  -2   5      107.22      117.20     17.64 o 
   6  -2   5      302.92      319.74     13.44 o 
   7  -2   5       17.91       15.71      3.58 o 
   8  -2   5      268.30      298.86     27.38 o 
   9  -2   5        0.04       -0.66      3.85 o 
  -8  -1   5        6.39        6.61      4.30 o 
  -7  -1   5       79.67       82.64     11.81 o 
  -6  -1   5       14.20       29.51      9.31 o 
  -5  -1   5       78.19       86.97     11.44 o 
  -4  -1   5     2366.33     2458.52    113.97 o 
  -3  -1   5      452.53      513.78     48.44 o 
  -2  -1   5     3394.73     3715.13    115.80 o 
  -1  -1   5      167.48      186.46     23.74 o 
   0  -1   5     5879.82     6542.85    117.16 o 
   1  -1   5      957.27      857.58     28.02 o 
   2  -1   5     1968.44     2175.61     69.67 o 
   3  -1   5      195.99      229.21     19.27 o 
   4  -1   5     1186.19     1375.58    113.80 o 
   5  -1   5       11.28       -0.75      4.18 o 
   6  -1   5      317.92      356.20     19.74 o 
   7  -1   5        5.53       -2.38      4.22 o 
   8  -1   5       10.52        8.63      3.46 o 
   9  -1   5       10.78        7.54      5.12 o 
  -8   0   5       75.08       74.46      7.69 o 
  -7   0   5       15.74        8.13      9.90 o 
  -6   0   5        2.63       -0.41     11.31 o 
  -5   0   5      533.15      600.87     28.31 o 
  -4   0   5        7.84      -15.79     15.79 o 
  -3   0   5      996.14      960.37     65.04 o 
  -2   0   5        1.06        1.79      7.61 o 
  -1   0   5      900.51      987.34     52.44 o 
   0   0   5       40.46       34.38      5.10 o 
   1   0   5      134.60      148.49      9.19 o 
   2   0   5       18.98       22.87      6.57 o 
   3   0   5       17.71       32.56      8.17 o 
   4   0   5      322.26      328.36     24.13 o 
   5   0   5       13.14       11.40      8.80 o 
   6   0   5      439.58      440.82     21.85 o 
   7   0   5       10.53       17.79      7.11 o 
   8   0   5       18.53       12.28      3.75 o 
   9   0   5       26.95       26.32      5.97 o 
  -8   1   5        7.34        2.74      3.67 o 
  -7   1   5        4.65       -7.74      7.74 o 
  -6   1   5      562.85      587.39     28.54 o 
  -5   1   5       37.69       44.44      6.16 o 
  -4   1   5      945.70      996.06     71.36 o 
  -3   1   5       65.40       67.91     19.09 o 
  -2   1   5     5271.71     5786.25    141.36 o 
  -1   1   5     1338.63     1227.63     57.89 o 
   0   1   5     4711.58     5077.01    102.08 o 
   1   1   5     2154.86     2362.95    161.64 o 
   2   1   5     5978.57     6653.19     86.01 o 
   3   1   5      154.93      113.33     13.65 o 
   4   1   5     2561.48     2850.08     99.07 o 
   5   1   5       40.95       49.35     15.96 o 
   6   1   5       51.53       54.18      6.30 o 
   7   1   5        2.58        2.78      4.29 o 
   8   1   5      157.95      142.47      8.93 o 
   9   1   5        3.20       -3.51      8.10 o 
  -8   2   5       25.70       20.97      4.28 o 
  -7   2   5      104.45       91.14     11.13 o 
  -6   2   5       58.32       48.03      9.96 o 
  -5   2   5      388.00      405.96     17.92 o 
  -4   2   5       44.87       55.20     18.45 o 
  -3   2   5      592.34      625.46     52.00 o 
  -2   2   5      246.34      255.19     30.77 o 
  -1   2   5      487.17      496.83     37.72 o 
   0   2   5       79.27       75.21     13.50 o 
   1   2   5      132.22      114.86      8.79 o 
   2   2   5       39.74       32.05      4.97 o 
   3   2   5        1.47       -0.57      5.73 o 
   4   2   5      229.47      227.77     21.64 o 
   5   2   5       35.83       25.44     11.56 o 
   6   2   5      247.15      251.48     10.15 o 
   7   2   5       56.08       42.50      7.53 o 
   8   2   5      117.65      105.73      8.15 o 
   9   2   5       88.87       78.50      7.75 o 
  -8   3   5       73.51       65.23      6.75 o 
  -7   3   5        7.32        4.83      4.95 o 
  -6   3   5      222.49      223.60     19.52 o 
  -5   3   5       15.73        5.22      6.44 o 
  -4   3   5     1486.41     1469.45     85.88 o 
  -3   3   5     1030.49     1004.60     66.45 o 
  -2   3   5     1521.32     1549.65     74.50 o 
  -1   3   5     2288.12     2472.64     84.65 o 
   0   3   5    10070.34     9967.13    157.18 o 
   1   3   5      306.04      231.39     12.20 o 
   2   3   5     9711.04    10266.63    148.67 o 
   3   3   5      438.59      427.12     26.08 o 
   4   3   5      155.29      111.90     15.21 o 
   5   3   5       27.89        5.02      6.76 o 
   6   3   5      849.66      885.35     25.32 o 
   7   3   5        5.97        2.61      4.55 o 
   8   3   5       37.45       37.97      5.70 o 
   9   3   5       94.09       85.88      8.18 o 
  -8   4   5       23.76       24.63      4.32 o 
  -7   4   5       88.36       74.95     10.38 o 
  -6   4   5       78.05       68.52     12.55 o 
  -5   4   5      176.62      149.64     17.74 o 
  -4   4   5      221.36      219.59     14.86 o 
  -3   4   5      280.52      279.88     35.29 o 
  -2   4   5      100.99       91.87     19.28 o 
  -1   4   5      292.90      272.41     30.32 o 
   0   4   5        0.35       10.25      7.65 o 
   1   4   5        8.01        5.48      3.68 o 
   2   4   5        8.75        8.72      4.88 o 
   3   4   5        3.56        7.10      5.57 o 
   4   4   5      279.53      254.86     22.66 o 
   5   4   5       68.21       56.73     13.26 o 
   6   4   5      109.87      101.33      6.18 o 
   7   4   5      136.95      132.30      6.43 o 
   8   4   5      339.03      334.74     13.46 o 
   9   4   5       34.98       37.96      6.25 o 
  -7   5   5       10.97        9.40      6.11 o 
  -6   5   5      219.91      183.36     18.91 o 
  -5   5   5      265.13      250.34     40.35 o 
  -4   5   5      143.68      133.17     12.55 o 
  -3   5   5      890.53      978.43     66.25 o 
  -2   5   5     4886.06     5050.84    143.14 o 
  -1   5   5      295.07      239.54     30.67 o 
   0   5   5     8950.92     8853.25    160.63 o 
   1   5   5      555.91      537.75     28.64 o 
   2   5   5      474.02      336.06     17.39 o 
   3   5   5      200.53      153.55     16.94 o 
   4   5   5     2351.29     2374.97     69.72 o 
   5   5   5       39.15       43.86      8.45 o 
   6   5   5      134.15      148.24      7.54 o 
   7   5   5      291.03      287.43     12.04 o 
   8   5   5        1.05        2.40      2.56 o 
   9   5   5        5.41        7.31      5.34 o 
  -7   6   5       30.62       33.86      7.55 o 
  -6   6   5      141.34      138.46     17.41 o 
  -5   6   5       38.93       31.53      6.36 o 
  -4   6   5       72.79       71.79     11.20 o 
  -3   6   5      158.83      152.98     22.17 o 
  -2   6   5        0.49       -9.99      9.99 o 
  -1   6   5        3.18        3.16      7.04 o 
   0   6   5        3.46        9.26      8.27 o 
   1   6   5       22.56        6.75      5.45 o 
   2   6   5        2.61       -1.68      4.33 o 
   3   6   5       99.47       82.27     21.87 o 
   4   6   5       33.77       24.31     14.94 o 
   5   6   5       52.08       54.87      4.61 o 
   6   6   5      725.47      651.14     24.70 o 
   7   6   5       36.96       35.45      3.87 o 
   8   6   5        0.55        2.68      1.86 o 
  -7   7   5       22.04       24.89      6.31 o 
  -6   7   5        0.08       -2.27      6.23 o 
  -5   7   5      283.65      304.60     15.67 o 
  -4   7   5     1144.42     1175.05     42.10 o 
  -3   7   5      109.73      113.14      8.50 o 
  -2   7   5     2401.63     2331.55    101.44 o 
  -1   7   5      154.60      135.61     24.74 o 
   0   7   5      893.65      788.47     57.66 o 
   1   7   5      186.02      139.24     18.58 o 
   2   7   5     3101.24     3215.44    145.19 o 
   3   7   5      261.34      220.54     43.00 o 
   4   7   5      121.07      117.96     13.12 o 
   5   7   5      797.81      805.33     18.18 o 
   6   7   5        3.79        3.91      3.45 o 
   7   7   5       24.13       19.99      3.39 o 
   8   7   5      386.05      399.21     11.26 o 
  -7   8   5        0.15       -1.44      2.94 o 
  -6   8   5       36.60       34.25      7.53 o 
  -5   8   5       29.33       22.25      5.13 o 
  -4   8   5        0.40       -5.01      5.06 o 
  -3   8   5        0.08       -3.65      5.77 o 
  -2   8   5        0.63       -5.94      5.94 o 
  -1   8   5       40.18       12.53     12.60 o 
   0   8   5       77.62       59.15     18.49 o 
   1   8   5      146.91      154.16     21.40 o 
   2   8   5       51.87       26.67     10.61 o 
   3   8   5        4.77        1.58     24.59 o 
   4   8   5      386.68      381.61     15.33 o 
   5   8   5        7.00        9.16      3.45 o 
   6   8   5        6.23       -4.42      6.16 o 
   7   8   5      101.44       99.50      6.35 o 
   8   8   5      100.87      113.52      8.49 o 
  -6   9   5      145.37      133.51     10.85 o 
  -5   9   5        9.17       10.55      3.90 o 
  -4   9   5      255.91      265.23     19.77 o 
  -3   9   5       35.22       38.12      6.17 o 
  -2   9   5      491.52      484.89     22.65 o 
  -1   9   5       48.33       34.73      5.27 o 
   0   9   5     1436.21     1430.57     27.61 o 
   1   9   5      711.70      733.43     37.27 o 
   2   9   5       73.27       76.01      6.86 o 
   3   9   5     1120.22     1105.33     25.20 o 
   4   9   5        2.63        1.00      2.75 o 
   5   9   5       48.07       35.49      6.18 o 
   6   9   5      566.87      540.00     27.11 o 
   7   9   5      120.08      125.60      8.54 o 
   8   9   5       22.99       24.25      3.78 o 
  -6  10   5        0.25        2.50      2.69 o 
  -5  10   5        0.96        5.53      2.98 o 
  -4  10   5        2.21        1.64      3.44 o 
  -3  10   5       12.55       11.92      6.35 o 
  -2  10   5       46.75       40.93      6.03 o 
  -1  10   5      103.11       90.33      8.33 o 
   0  10   5      181.32      169.73     10.95 o 
   1  10   5       32.91       48.63     14.13 o 
   2  10   5        2.71       -5.93      5.93 o 
   3  10   5        4.18       -3.95      3.95 o 
   4  10   5       21.19       15.78      3.81 o 
   5  10   5      132.50      132.31     10.21 o 
   6  10   5      208.36      208.95     11.76 o 
   7  10   5       32.54       40.76      5.06 o 
  -5  11   5        8.52        4.89      3.22 o 
  -4  11   5       82.02       81.15      6.99 o 
  -3  11   5        0.94       -0.77      4.86 o 
  -2  11   5      229.69      233.21     13.10 o 
  -1  11   5      728.68      757.72     22.77 o 
   0  11   5       93.83       94.71      8.54 o 
   1  11   5      617.62      533.72     28.90 o 
   2  11   5       21.74       19.03      7.33 o 
   3  11   5       73.96       48.35     10.23 o 
   4  11   5      353.36      340.62     12.60 o 
   5  11   5      331.18      345.78     21.08 o 
   6  11   5       32.64       36.11      5.15 o 
   7  11   5        3.37        4.45      3.64 o 
  -4  12   5        2.33        2.79      2.59 o 
  -3  12   5       51.97       51.42      5.68 o 
  -2  12   5      176.42      193.16     14.02 o 
  -1  12   5        0.47       -4.15      4.15 o 
   0  12   5      224.54      239.92     27.29 o 
   1  12   5       11.68       13.69      7.35 o 
   2  12   5        0.01       -2.81      5.05 o 
   3  12   5       52.02       49.31     10.09 o 
   4  12   5      118.43      103.86      9.06 o 
   5  12   5       13.28       13.47      3.65 o 
   6  12   5        0.21       -0.45      3.11 o 
   7  12   5       31.97       30.97      4.16 o 
  -4  13   5        9.15        8.40      3.62 o 
  -3  13   5      393.46      413.29     19.45 o 
  -2  13   5       86.78       99.33     11.13 o 
  -1  13   5      115.59      119.58      8.71 o 
   0  13   5       34.74       29.92      5.26 o 
   1  13   5       83.45       66.61     10.26 o 
   2  13   5      114.80      112.87     13.12 o 
   3  13   5      366.86      358.63     15.59 o 
   4  13   5       11.78        8.51      2.82 o 
   5  13   5       14.26       18.56      3.47 o 
   6  13   5        5.37        7.14      3.07 o 
  -3  14   5       19.48       21.33      3.98 o 
  -2  14   5      168.99      182.76     12.24 o 
  -1  14   5        1.85       -2.27      3.06 o 
   0  14   5       39.31       41.77      7.48 o 
   1  14   5        0.01       -1.94      4.23 o 
   2  14   5        3.00        6.39      5.50 o 
   3  14   5        0.49       -1.05      3.15 o 
   4  14   5       22.98       22.84      2.80 o 
   5  14   5        5.18        2.43      1.90 o 
   0  15   5       37.55       37.07      4.48 o 
   1  15   5      167.94      139.31      7.66 o 
   2  15   5        2.06        1.46      2.67 o 
   3  15   5       73.59       77.75      5.23 o 
  -2 -14   6        0.25       -0.65      2.74 o 
  -1 -14   6       72.95       63.17      6.03 o 
   0 -14   6      108.01      105.61      8.75 o 
   1 -14   6      228.44      248.60     13.76 o 
   2 -14   6      232.35      218.50     12.79 o 
   3 -14   6      408.75      418.68     15.49 o 
  -4 -13   6       39.91       58.86      5.20 o 
  -3 -13   6        4.06        7.11      4.00 o 
  -2 -13   6      179.14      201.39     12.32 o 
  -1 -13   6       85.56       78.10      5.97 o 
   0 -13   6       19.59       18.63      3.77 o 
   1 -13   6      994.46     1006.19     32.30 o 
   2 -13   6      137.88      139.86     12.41 o 
   3 -13   6      143.35      144.84     12.01 o 
   4 -13   6       68.82       81.15      7.83 o 
  -4 -12   6        0.11        1.05      3.55 o 
  -3 -12   6       52.06       51.96      7.49 o 
  -2 -12   6      110.59      108.44     10.67 o 
  -1 -12   6      167.17      164.73     14.26 o 
   0 -12   6      369.52      354.92     22.36 o 
   1 -12   6      997.83      958.71     34.74 o 
   2 -12   6        4.65        2.54      4.91 o 
   3 -12   6       65.48       63.33      9.54 o 
   4 -12   6        4.42        0.53      3.69 o 
   5 -12   6        0.09        3.98      2.88 o 
  -5 -11   6       15.84       17.57      4.38 o 
  -4 -11   6      162.74      191.12     13.11 o 
  -3 -11   6      203.64      207.50     15.05 o 
  -2 -11   6        8.92        8.24      5.74 o 
  -1 -11   6     1208.58     1191.80     49.08 o 
   0 -11   6      858.25      834.56     64.25 o 
   1 -11   6      153.88      137.52     14.68 o 
   2 -11   6       79.80       82.04     11.05 o 
   3 -11   6       63.58       48.75      9.48 o 
   4 -11   6       21.85       20.14      3.88 o 
   5 -11   6       16.34       21.51      3.55 o 
   6 -11   6       35.57       39.79      5.04 o 
  -5 -10   6       18.40       17.61      5.08 o 
  -4 -10   6       57.00       64.58      9.31 o 
  -3 -10   6       14.12       16.67      6.56 o 
  -2 -10   6      319.98      307.14     13.63 o 
  -1 -10   6     1350.83     1283.62     27.92 o 
   0 -10   6       16.50       19.21      4.37 o 
   1 -10   6       49.44       45.03      8.97 o 
   2 -10   6        0.28        1.29      5.22 o 
   3 -10   6       31.29       37.65      5.36 o 
   4 -10   6        0.67        4.29      3.20 o 
   5 -10   6        1.13       -3.64      5.24 o 
   6 -10   6      110.46      127.19     10.05 o 
   7 -10   6       55.31       64.51      5.66 o 
  -6  -9   6       56.00       56.54      7.19 o 
  -5  -9   6      227.49      245.73     10.18 o 
  -4  -9   6        0.01       -3.55      5.37 o 
  -3  -9   6      442.45      441.18     24.03 o 
  -2  -9   6     1877.18     1828.99     32.98 o 
  -1  -9   6       56.27       55.30      6.81 o 
   0  -9   6       57.32       62.18      6.72 o 
   1  -9   6      114.44      105.65      8.10 o 
   2  -9   6        6.17        6.97      3.24 o 
   3  -9   6       23.91       26.96      4.84 o 
   4  -9   6       96.50       93.60      8.51 o 
   5  -9   6       30.43       27.77      4.95 o 
   6  -9   6        2.19        3.06      3.88 o 
   7  -9   6       14.86       10.18      4.05 o 
  -6  -8   6       10.24        6.50      2.84 o 
  -5  -8   6       33.44       34.41      4.95 o 
  -4  -8   6      146.05      150.48     12.78 o 
  -3  -8   6     1036.19      946.75     34.78 o 
  -2  -8   6        1.35       -3.47      3.47 o 
  -1  -8   6        4.30        0.30      3.22 o 
   0  -8   6        0.63       -0.02     10.48 o 
   1  -8   6      146.60      110.24      7.50 o 
   2  -8   6       25.02       25.30      3.97 o 
   3  -8   6       33.45       34.49      5.21 o 
   4  -8   6      484.59      509.86     18.08 o 
   5  -8   6      109.59      123.61     13.38 o 
   6  -8   6      148.32      168.96     14.67 o 
   7  -8   6       26.68       33.57      6.44 o 
   8  -8   6       37.32       36.59      4.72 o 
  -7  -7   6      109.94      116.98      8.22 o 
  -6  -7   6        2.40        6.74      3.16 o 
  -5  -7   6        2.81        5.36      3.64 o 
  -4  -7   6     1643.57     1664.40     43.08 o 
  -3  -7   6        0.87       -3.62      6.37 o 
  -2  -7   6       41.32       50.94      5.84 o 
  -1  -7   6       10.37       23.69     13.95 o 
   0  -7   6       49.04       51.63     13.96 o 
   1  -7   6       13.12       35.85     12.44 o 
   2  -7   6      131.50      152.68     27.43 o 
   3  -7   6      195.88      196.54      8.93 o 
   4  -7   6        1.94        1.09      2.86 o 
   5  -7   6        1.53        3.14      3.33 o 
   6  -7   6       12.68       13.74      6.93 o 
   7  -7   6        8.26        3.42      4.97 o 
   8  -7   6        6.20        7.50      3.78 o 
  -7  -6   6       75.78       79.40      7.80 o 
  -6  -6   6       52.75       54.28      5.99 o 
  -5  -6   6      557.33      527.02     19.47 o 
  -4  -6   6       58.77       46.82      6.55 o 
  -3  -6   6       94.52       95.61     10.17 o 
  -2  -6   6       13.75      -11.70     11.70 o 
  -1  -6   6      206.03      151.84     17.11 o 
   0  -6   6       30.12       44.07      8.05 o 
   1  -6   6      391.42      463.54     41.70 o 
   2  -6   6     1407.87     1593.31    142.65 o 
   3  -6   6       99.56      109.50     24.21 o 
   4  -6   6      250.08      285.73     15.11 o 
   5  -6   6       33.61       35.55      5.32 o 
   6  -6   6        6.38        9.58      3.83 o 
   7  -6   6       23.58       29.24      8.14 o 
   8  -6   6       23.66       25.66      6.33 o 
  -7  -5   6       56.53       65.53      8.04 o 
  -6  -5   6      669.98      660.10     27.91 o 
  -5  -5   6       11.81        7.01      4.29 o 
  -4  -5   6       52.57       56.08      7.17 o 
  -3  -5   6       68.11       64.73      9.39 o 
  -2  -5   6      282.02      219.45     32.69 o 
  -1  -5   6        8.38       10.07     16.73 o 
   0  -5   6      177.68      253.47     19.80 o 
   1  -5   6      725.06      781.26     53.03 o 
   2  -5   6       12.80       24.47      7.25 o 
   3  -5   6        0.94       -2.50      5.25 o 
   4  -5   6       11.88       23.17      8.89 o 
   5  -5   6        7.95        2.88      7.57 o 
   6  -5   6       52.97       55.95      6.99 o 
   7  -5   6       71.67       78.96     11.77 o 
   8  -5   6       36.10       51.57      8.61 o 
  -8  -4   6       27.36       28.26      3.92 o 
  -7  -4   6      268.28      284.97     16.79 o 
  -6  -4   6       66.15       75.60      8.53 o 
  -5  -4   6       79.44       87.74      8.95 o 
  -4  -4   6       64.02       43.47      8.50 o 
  -3  -4   6      163.88      106.83     24.28 o 
  -2  -4   6        0.66       17.91     10.78 o 
  -1  -4   6      907.98     1046.49     62.78 o 
   0  -4   6     2477.80     2738.40     83.32 o 
   1  -4   6       17.58       31.81      7.99 o 
   2  -4   6       60.52       84.44     13.16 o 
   3  -4   6        7.17       -0.56     16.60 o 
   4  -4   6      658.89      735.01     90.44 o 
   5  -4   6      212.16      205.95     10.83 o 
   6  -4   6      191.00      188.10     11.35 o 
   7  -4   6       69.27       70.53      7.51 o 
   8  -4   6       64.02       59.35      6.41 o 
  -8  -3   6      159.13      143.62      8.11 o 
  -7  -3   6        0.80        1.22      4.84 o 
  -6  -3   6       52.05       56.20      7.73 o 
  -5  -3   6      166.31      163.05     17.37 o 
  -4  -3   6      226.39      195.75     16.84 o 
  -3  -3   6       18.89       20.29     11.84 o 
  -2  -3   6      460.30      480.72     46.18 o 
  -1  -3   6      712.00      756.66     52.41 o 
   0  -3   6        2.92        3.75      4.84 o 
   1  -3   6        2.61        4.24      3.21 o 
   2  -3   6        1.25       -3.47      9.94 o 
   3  -3   6      186.23      169.94     19.07 o 
   4  -3   6      110.65      111.70     16.96 o 
   5  -3   6      175.88      152.72     20.13 o 
   6  -3   6       77.72       89.97      6.57 o 
   7  -3   6       21.77       20.05      5.75 o 
   8  -3   6       16.89       14.76      3.90 o 
   9  -3   6       16.92       17.54      4.73 o 
  -8  -2   6       18.97       14.67      3.80 o 
  -7  -2   6       16.33       14.89      6.60 o 
  -6  -2   6       42.30       42.60      7.30 o 
  -5  -2   6      102.83       81.61     12.97 o 
  -4  -2   6       13.56       16.30     18.99 o 
  -3  -2   6      476.69      537.05     53.02 o 
  -2  -2   6     1889.27     1969.06     93.69 o 
  -1  -2   6       15.64        3.57      9.64 o 
   0  -2   6       67.91       44.99     12.85 o 
   1  -2   6      306.87      254.32     17.49 o 
   2  -2   6     2981.89     3136.78    194.90 o 
   3  -2   6     1227.66     1217.40     65.77 o 
   4  -2   6      392.59      413.41     48.74 o 
   5  -2   6      461.06      546.37     67.40 o 
   6  -2   6      428.31      452.86     13.34 o 
   7  -2   6       90.68       79.90      6.63 o 
   8  -2   6       13.36       14.87      5.00 o 
   9  -2   6       67.73       65.59      8.52 o 
  -8  -1   6       31.53       20.93      3.60 o 
  -7  -1   6       72.91       75.38     10.67 o 
  -6  -1   6       34.79       38.63     10.92 o 
  -5  -1   6       49.75       36.64     10.08 o 
  -4  -1   6      755.67      737.13     55.09 o 
  -3  -1   6      157.20      129.94     26.97 o 
  -2  -1   6      125.47       90.38     20.20 o 
  -1  -1   6       39.12       26.00     11.98 o 
   0  -1   6       27.98       19.14     10.24 o 
   1  -1   6      461.06      490.21     23.65 o 
   2  -1   6      132.92      129.50     22.86 o 
   3  -1   6       89.20       91.07     13.18 o 
   4  -1   6       91.55       96.47     15.94 o 
   5  -1   6       20.06       15.10     10.75 o 
   6  -1   6       47.31       46.73      6.69 o 
   7  -1   6       12.38       10.41      7.08 o 
   8  -1   6       10.29        1.38      4.26 o 
   9  -1   6        1.74       20.54     20.69 o 
  -7   0   6       55.28       54.08      9.25 o 
  -6   0   6        3.45       -6.99      6.99 o 
  -5   0   6       60.85       59.85     11.89 o 
  -4   0   6      632.47      603.46     27.15 o 
  -3   0   6       17.77       19.71     10.90 o 
  -2   0   6      307.32      296.40     35.45 o 
  -1   0   6      372.66      324.65     34.36 o 
   0   0   6     3564.40     4199.52    104.71 o 
   1   0   6     2852.61     3279.14    147.14 o 
   2   0   6      238.20      275.16     29.06 o 
   3   0   6     1926.71     2311.75     88.42 o 
   4   0   6     1758.87     1914.69     86.94 o 
   5   0   6      489.04      516.18     48.81 o 
   6   0   6      110.49      120.44      8.77 o 
   7   0   6      228.32      210.84     19.04 o 
   8   0   6      226.93      215.67     13.31 o 
   9   0   6        3.59        7.76     11.12 o 
  -7   1   6       63.49       49.68      8.84 o 
  -6   1   6      577.53      600.08     24.31 o 
  -5   1   6       26.66       27.25      5.63 o 
  -4   1   6       77.65       78.12     16.74 o 
  -3   1   6       67.36       54.75     18.60 o 
  -2   1   6      350.20      344.19     38.16 o 
  -1   1   6      268.20      282.55     31.21 o 
   0   1   6      407.02      413.48     20.10 o 
   1   1   6        1.03        1.19      3.11 o 
   2   1   6       66.70       69.03     10.43 o 
   3   1   6        2.49       15.48      6.34 o 
   4   1   6       45.01       52.65     16.04 o 
   5   1   6        0.62       -5.21      8.42 o 
   6   1   6       38.41       29.98      5.37 o 
   7   1   6       18.54        7.65      4.32 o 
   8   1   6       74.67       67.59      6.41 o 
   9   1   6       38.57       40.85      7.62 o 
  -7   2   6        0.34       -6.43      7.83 o 
  -6   2   6      123.97      117.72     13.24 o 
  -5   2   6        5.26       10.38      4.68 o 
  -4   2   6      173.11      165.23     14.14 o 
  -3   2   6      123.40       74.05     19.85 o 
  -2   2   6     1224.65     1277.16     72.54 o 
  -1   2   6     2335.81     2549.97     93.38 o 
   0   2   6       12.54       23.46      5.89 o 
   1   2   6     3103.57     3724.24    141.32 o 
   2   2   6     2149.37     2151.83     89.73 o 
   3   2   6     1119.97     1023.22     41.52 o 
   4   2   6      179.07      207.17     21.03 o 
   5   2   6      414.08      377.78     43.37 o 
   6   2   6     1021.16     1022.24     17.62 o 
   7   2   6       21.09       18.70      7.64 o 
   8   2   6        3.53        3.14      4.64 o 
   9   2   6      152.53      147.44      7.35 o 
  -7   3   6        1.80        3.08      3.99 o 
  -6   3   6        3.59        1.28      4.79 o 
  -5   3   6       85.18       84.00      9.22 o 
  -4   3   6      562.68      615.45     31.76 o 
  -3   3   6      164.19      145.64     27.13 o 
  -2   3   6      562.80      566.88     48.67 o 
  -1   3   6        2.04       -3.71      5.72 o 
   0   3   6      119.12      116.57     18.44 o 
   1   3   6       25.02        8.41      5.67 o 
   2   3   6        5.90        3.85      3.91 o 
   3   3   6        1.35       -3.09      6.17 o 
   4   3   6       42.92       47.46     10.94 o 
   5   3   6       72.85       58.16     18.53 o 
   6   3   6       63.88       54.77      4.58 o 
   7   3   6      108.25      108.66      7.76 o 
   8   3   6       67.66       62.62      6.52 o 
   9   3   6        4.08        7.20      2.97 o 
  -7   4   6       28.27       19.30      5.80 o 
  -6   4   6       60.36       50.35      9.79 o 
  -5   4   6       14.34       18.47      5.54 o 
  -4   4   6      313.79      337.81     14.63 o 
  -3   4   6      532.44      524.02     50.64 o 
  -2   4   6        0.23       16.54      9.79 o 
  -1   4   6     1637.09     1766.04     80.87 o 
   0   4   6      356.44      266.95     18.60 o 
   1   4   6      947.06      801.19     35.92 o 
   2   4   6       13.83       27.96      5.79 o 
   3   4   6      434.76      483.01     29.39 o 
   4   4   6     3345.39     3156.47     81.52 o 
   5   4   6       21.84       10.87      4.97 o 
   6   4   6        7.81        9.20      4.62 o 
   7   4   6      580.94      596.81     21.27 o 
   8   4   6      308.66      293.36     12.62 o 
   9   4   6       39.95       46.30      9.02 o 
  -7   5   6       80.30       67.84      8.25 o 
  -6   5   6      302.26      265.52     19.85 o 
  -5   5   6      142.91      126.10     15.78 o 
  -4   5   6      277.06      293.09     14.79 o 
  -3   5   6        4.30       -3.12      3.12 o 
  -2   5   6      379.09      395.63     42.74 o 
  -1   5   6       81.31       68.43     17.02 o 
   0   5   6       50.49       34.51     12.85 o 
   1   5   6       11.13       14.05      5.97 o 
   2   5   6       11.28       11.21      5.08 o 
   3   5   6       63.40       45.38     11.04 o 
   4   5   6       12.49        8.29      6.62 o 
   5   5   6      122.30      118.16      7.42 o 
   6   5   6       52.68       48.50      4.19 o 
   7   5   6      100.11       83.65      5.35 o 
   8   5   6      258.23      256.59     11.54 o 
   9   5   6        0.80       34.71      6.96 o 
  -7   6   6        2.01        8.27      4.14 o 
  -6   6   6      114.15      101.19     12.93 o 
  -5   6   6       15.35       10.35      7.45 o 
  -4   6   6       10.05        8.11      6.00 o 
  -3   6   6      493.84      553.83     25.27 o 
  -2   6   6       16.19       13.11      7.95 o 
  -1   6   6      342.50      276.45     33.33 o 
   0   6   6      128.39       98.58     19.39 o 
   1   6   6      200.44      206.29     20.45 o 
   2   6   6     4152.18     4091.30    114.86 o 
   3   6   6        5.84       16.12      9.50 o 
   4   6   6      199.69      208.62     35.29 o 
   5   6   6     1557.25     1684.02     34.43 o 
   6   6   6     1785.33     1745.54     39.01 o 
   7   6   6       13.49       12.57      3.45 o 
   8   6   6       15.16       18.30      3.00 o 
  -7   7   6       89.79       78.71      7.45 o 
  -6   7   6       61.15       57.00      9.78 o 
  -5   7   6       26.26       20.23      8.93 o 
  -4   7   6      434.08      490.07     26.91 o 
  -3   7   6       83.89       84.71      8.31 o 
  -2   7   6      140.68      147.77      9.39 o 
  -1   7   6       56.05       41.78     15.18 o 
   0   7   6       29.37       43.71     14.51 o 
   1   7   6        0.36       15.86      7.25 o 
   2   7   6        1.08       -3.34      4.62 o 
   3   7   6       26.79       35.61     17.52 o 
   4   7   6        6.60       -3.20      3.66 o 
   5   7   6      382.20      371.90     12.92 o 
   6   7   6      145.19      147.98      7.40 o 
   7   7   6        0.32       -0.26      2.22 o 
   8   7   6      147.30      139.59      7.73 o 
  -6   8   6       31.94       26.96      6.66 o 
  -5   8   6       80.63       87.58     12.70 o 
  -4   8   6       73.25       71.77     11.13 o 
  -3   8   6       28.15       27.80      5.29 o 
  -2   8   6      145.35      151.80     10.55 o 
  -1   8   6       84.25       70.21      6.92 o 
   0   8   6     1591.55     1606.88     36.63 o 
   1   8   6       76.43      109.57     28.19 o 
   2   8   6     1103.75     1190.87     60.26 o 
   3   8   6     1955.81     2058.04     60.41 o 
   4   8   6     5182.54     4931.11     52.73 o 
   5   8   6        1.17        0.43      3.63 o 
   6   8   6       32.99       37.21      4.60 o 
   7   8   6       23.58       30.99      3.90 o 
   8   8   6       52.79       61.28      6.08 o 
  -6   9   6      208.35      201.55     11.91 o 
  -5   9   6       45.82       48.44      8.40 o 
  -4   9   6       90.55       99.15     12.40 o 
  -3   9   6       54.83       60.39      7.34 o 
  -2   9   6      188.64      177.15     11.62 o 
  -1   9   6       50.23       46.09      6.21 o 
   0   9   6       16.25        9.99      4.46 o 
   1   9   6        0.73       -9.16      9.16 o 
   2   9   6      127.79      133.56     12.07 o 
   3   9   6      428.54      417.78     16.47 o 
   4   9   6       18.00       18.41      6.20 o 
   5   9   6        0.12       -0.83      3.20 o 
   6   9   6       88.39       74.71      6.29 o 
   7   9   6       83.44       83.63      6.82 o 
   8   9   6       86.62      112.42      8.36 o 
  -5  10   6        0.02       -2.06      4.05 o 
  -4  10   6       24.90       25.96      5.59 o 
  -3  10   6       38.81       37.61      6.02 o 
  -2  10   6      169.00      177.92     11.64 o 
  -1  10   6      110.43      112.23      9.22 o 
   0  10   6     1555.57     1534.45     49.75 o 
   1  10   6      908.52      901.33     36.51 o 
   2  10   6     6677.29     6508.46     96.52 o 
   3  10   6        5.07       12.90      5.93 o 
   4  10   6        0.00        4.41      2.99 o 
   5  10   6        8.73       13.61      4.39 o 
   6  10   6      215.12      226.32     14.15 o 
   7  10   6       25.89       31.51      5.80 o 
  -5  11   6       32.95       25.78      4.21 o 
  -4  11   6      216.85      209.78     24.68 o 
  -3  11   6       51.16       58.78      6.63 o 
  -2  11   6        8.88        5.14      3.92 o 
  -1  11   6        1.32        2.23      3.61 o 
   0  11   6      144.08      140.33     11.37 o 
   1  11   6      141.89      141.39     14.98 o 
   2  11   6        0.80       -0.21      4.52 o 
   3  11   6        1.76       -2.99      4.52 o 
   4  11   6        0.39        1.33      4.14 o 
   5  11   6      129.52      136.45      9.71 o 
   6  11   6       47.60       54.21      5.51 o 
   7  11   6       43.54       53.14      6.70 o 
  -4  12   6        0.27        4.55      2.87 o 
  -3  12   6      100.38       90.89      6.89 o 
  -2  12   6      814.21      894.19     51.04 o 
  -1  12   6      111.14      109.52     12.63 o 
   0  12   6     3953.01     4026.92    230.43 o 
   1  12   6        0.34       -5.89      5.89 o 
   2  12   6       97.57       73.24     10.79 o 
   3  12   6       10.61        4.14      2.44 o 
   4  12   6      490.65      477.04     13.70 o 
   5  12   6       41.56       47.56      5.70 o 
   6  12   6       21.43       23.90      5.11 o 
  -3  13   6        1.43        3.50      3.42 o 
  -2  13   6       70.85       67.59      5.77 o 
  -1  13   6       11.46       12.11      3.67 o 
   0  13   6        4.05        2.04      4.59 o 
   1  13   6        6.47        5.81      5.23 o 
   2  13   6       23.60       25.50      5.06 o 
   3  13   6       71.64       72.79      7.38 o 
   4  13   6       13.63       12.79      2.91 o 
   5  13   6       11.72       11.63      2.98 o 
   6  13   6      125.03      129.64      7.57 o 
  -2  14   6     1278.00     1389.79     27.94 o 
  -1  14   6        3.61        7.28      2.05 o 
   0  14   6      177.01      166.45     14.26 o 
   1  14   6       63.18       62.57      6.17 o 
   2  14   6      504.56      505.98     16.13 o 
   3  14   6       25.17       32.45      4.68 o 
   4  14   6        7.80       14.24      4.40 o 
   0  15   6       11.77       11.63      3.39 o 
   1  15   6       13.81       10.06      3.03 o 
   2  15   6        8.10        2.37      3.32 o 
   3  15   6        0.41       -1.22      2.55 o 
   0 -14   7       50.48       43.99      5.11 o 
   1 -14   7       29.04       28.45      4.83 o 
   2 -14   7       62.08       64.19      6.46 o 
   3 -14   7        5.21        5.45      2.43 o 
  -3 -13   7        4.80        4.15      2.89 o 
  -2 -13   7      154.20      161.77      9.72 o 
  -1 -13   7      120.71      108.39      6.01 o 
   0 -13   7      107.57      110.19     10.21 o 
   1 -13   7       68.80       65.16      8.50 o 
   2 -13   7      256.74      257.05     15.55 o 
   3 -13   7      292.17      327.82     15.97 o 
   4 -13   7       35.00       35.67      4.92 o 
  -4 -12   7       34.66       32.94      4.85 o 
  -3 -12   7      333.85      366.87     15.75 o 
  -2 -12   7      124.10      123.59     10.37 o 
  -1 -12   7       89.44       77.79      6.35 o 
   0 -12   7      115.80      115.93     12.00 o 
   1 -12   7      103.90       95.85     11.59 o 
   2 -12   7      432.68      455.59     23.04 o 
   3 -12   7      109.10      111.12     11.21 o 
   4 -12   7       89.64       98.19      9.34 o 
  -5 -11   7        3.38        2.54      2.48 o 
  -4 -11   7       46.58       49.44      6.81 o 
  -3 -11   7       97.69      102.48     10.17 o 
  -2 -11   7       71.40       61.62      5.93 o 
  -1 -11   7        0.24        2.83      3.13 o 
   0 -11   7      735.61      658.59     19.28 o 
   1 -11   7      479.09      452.16     24.68 o 
   2 -11   7      222.88      210.12     16.84 o 
   3 -11   7        3.04        5.94      5.34 o 
   4 -11   7       32.81       37.09      4.59 o 
   5 -11   7       87.39      101.98      6.04 o 
   6 -11   7       44.96       48.71      4.78 o 
  -5 -10   7      262.79      293.27     13.36 o 
  -4 -10   7      181.26      184.03     13.35 o 
  -3 -10   7      127.16      117.60     12.15 o 
  -2 -10   7      124.04      116.50      8.73 o 
  -1 -10   7      811.00      783.51     21.77 o 
   0 -10   7      577.39      585.28     18.60 o 
   1 -10   7      494.97      443.36     25.34 o 
   2 -10   7      374.63      360.39     22.93 o 
   3 -10   7        1.95       -0.19      4.27 o 
   4 -10   7        2.23        7.23      3.22 o 
   5 -10   7       34.17       34.06      4.51 o 
   6 -10   7       12.95       15.77      4.42 o 
  -5  -9   7       35.71       31.91      3.88 o 
  -4  -9   7       24.40       19.13      6.38 o 
  -3  -9   7       79.49       79.89     11.16 o 
  -2  -9   7      818.74      777.18     21.60 o 
  -1  -9   7      488.04      464.25     17.15 o 
   0  -9   7      525.58      481.09     17.62 o 
   1  -9   7      153.25      135.39      9.29 o 
   2  -9   7      235.31      234.41     12.26 o 
   3  -9   7      233.88      229.45     12.13 o 
   4  -9   7      251.41      248.74     12.71 o 
   5  -9   7      119.17      115.31      8.41 o 
   6  -9   7        7.58        9.46      4.56 o 
   7  -9   7       37.39       51.48      5.99 o 
  -6  -8   7      150.37      161.81      7.82 o 
  -5  -8   7       78.20       69.88      6.10 o 
  -4  -8   7      100.15       99.70      7.71 o 
  -3  -8   7     1412.44     1348.30     40.28 o 
  -2  -8   7      380.91      359.91     15.22 o 
  -1  -8   7      836.64      884.94     23.29 o 
   0  -8   7      722.29      783.26     29.32 o 
   1  -8   7      160.69      160.80      9.87 o 
   2  -8   7       15.81       18.44      4.31 o 
   3  -8   7      326.63      318.60     15.62 o 
   4  -8   7       51.88       55.21     11.65 o 
   5  -8   7        2.04        0.91      4.38 o 
   6  -8   7      138.37      137.51     12.75 o 
   7  -8   7       34.87       40.37      6.45 o 
   8  -8   7       24.15       18.73      3.32 o 
  -6  -7   7        5.67        5.37      2.80 o 
  -5  -7   7      100.37      106.34      7.75 o 
  -4  -7   7      333.79      330.77     19.51 o 
  -3  -7   7      260.01      255.93     21.84 o 
  -2  -7   7      493.82      513.13     18.02 o 
  -1  -7   7      516.50      567.36     21.22 o 
   0  -7   7      703.29      770.66     32.07 o 
   1  -7   7      223.29      237.19     15.86 o 
   2  -7   7      831.95      889.67     22.71 o 
   3  -7   7      564.25      587.99     14.80 o 
   4  -7   7        3.58        3.50      2.87 o 
   5  -7   7      150.51      166.30     10.35 o 
   6  -7   7       64.09       67.20     10.14 o 
   7  -7   7        0.26        1.06      4.48 o 
   8  -7   7       75.98       85.69      7.48 o 
  -7  -6   7       15.97       13.62      3.62 o 
  -6  -6   7       69.57       82.32      6.37 o 
  -5  -6   7      932.74      914.58     32.01 o 
  -4  -6   7      152.98      136.36     10.44 o 
  -3  -6   7      468.29      473.07     17.99 o 
  -2  -6   7      650.74      724.97     38.89 o 
  -1  -6   7      570.52      684.42     49.13 o 
   0  -6   7        7.85       15.10      9.41 o 
   1  -6   7      888.30     1124.98     57.11 o 
   2  -6   7      206.02      260.28     29.53 o 
   3  -6   7        4.28        4.96      2.38 o 
   4  -6   7      129.69      129.76      8.72 o 
   5  -6   7        2.78        1.21      3.36 o 
   6  -6   7        1.25       -2.56      6.22 o 
   7  -6   7        3.24        3.88      4.77 o 
   8  -6   7       63.92       70.02      8.36 o 
  -7  -5   7       15.38       17.26      4.41 o 
  -6  -5   7       43.14       42.81      8.15 o 
  -5  -5   7       48.35       39.81      6.40 o 
  -4  -5   7      195.20      206.35     15.80 o 
  -3  -5   7      498.81      532.98     18.26 o 
  -2  -5   7      675.02      700.47     59.08 o 
  -1  -5   7       27.86       25.28     15.90 o 
   0  -5   7     1122.11     1366.10     48.82 o 
   1  -5   7      972.17     1036.27     65.66 o 
   2  -5   7       11.03        5.84     20.24 o 
   3  -5   7      302.62      305.58     26.84 o 
   4  -5   7      260.82      284.60     11.76 o 
   5  -5   7       22.06       21.05      4.46 o 
   6  -5   7      172.49      175.60     11.66 o 
   7  -5   7      287.49      332.92     14.01 o 
   8  -5   7      164.74      208.97     15.98 o 
  -7  -4   7      311.16      364.48     16.16 o 
  -6  -4   7       52.01       56.36      7.00 o 
  -5  -4   7       70.95       59.76      7.76 o 
  -4  -4   7      399.65      381.95     26.10 o 
  -3  -4   7      438.59      442.51     23.58 o 
  -2  -4   7        3.34        5.06      7.78 o 
  -1  -4   7      505.56      619.65     51.21 o 
   0  -4   7      355.82      374.40     25.15 o 
   1  -4   7       10.78       -6.32      6.32 o 
   2  -4   7       22.81       11.18     11.26 o 
   3  -4   7       64.49       68.48     13.65 o 
   4  -4   7       16.62        0.22     12.27 o 
   5  -4   7        7.19       -0.48      5.89 o 
   6  -4   7      103.43      101.96      7.23 o 
   7  -4   7        1.92        0.42      3.21 o 
   8  -4   7        7.31        2.22      4.70 o 
  -7  -3   7        1.91        5.75      4.61 o 
  -6  -3   7       34.58       27.64      5.81 o 
  -5  -3   7      144.75      159.49     17.72 o 
  -4  -3   7      125.53      134.05     16.13 o 
  -3  -3   7       31.45       33.47     10.70 o 
  -2  -3   7      417.54      494.44     49.21 o 
  -1  -3   7      375.29      333.99     38.63 o 
   0  -3   7       60.82       41.01      8.84 o 
   1  -3   7      138.58      125.66     20.49 o 
   2  -3   7      589.13      645.36     41.21 o 
   3  -3   7       59.06       65.17     13.55 o 
   4  -3   7      210.16      206.07     23.21 o 
   5  -3   7     1435.69     1566.05     30.96 o 
   6  -3   7      627.50      713.46     21.82 o 
   7  -3   7      163.88      152.05      8.25 o 
   8  -3   7        6.32        5.16      5.24 o 
  -7  -2   7        0.12       -0.15      4.23 o 
  -6  -2   7      234.87      249.69     13.85 o 
  -5  -2   7       90.96       94.38     13.71 o 
  -4  -2   7        4.58        7.66      7.06 o 
  -3  -2   7        1.44       14.86     12.22 o 
  -2  -2   7      346.15      342.43     41.54 o 
  -1  -2   7       17.29        6.42      8.86 o 
   0  -2   7        6.96       -2.08      5.65 o 
   1  -2   7      147.19      133.95     14.71 o 
   2  -2   7        8.65       24.19     13.04 o 
   3  -2   7        6.65        9.15      7.20 o 
   4  -2   7        4.31       -4.27      7.65 o 
   5  -2   7       52.03       51.20     17.92 o 
   6  -2   7        1.44        0.95      3.00 o 
   7  -2   7       89.66       92.25      6.66 o 
   8  -2   7        4.57       -2.24      3.43 o 
   9  -2   7       34.17       26.39      5.83 o 
  -7  -1   7        2.24        1.25      4.76 o 
  -6  -1   7        1.65       -4.22      4.22 o 
  -5  -1   7       98.10       78.10     13.17 o 
  -4  -1   7       33.19       35.51     15.42 o 
  -3  -1   7       41.74       15.88     13.12 o 
  -2  -1   7       13.06       24.45     14.60 o 
  -1  -1   7        0.90       16.55     10.85 o 
   0  -1   7      310.91      337.81     34.16 o 
   1  -1   7        3.11       -0.63      5.02 o 
   2  -1   7      351.28      322.98     42.20 o 
   3  -1   7     3934.01     4284.37    139.23 o 
   4  -1   7     1921.21     2464.16    109.32 o 
   5  -1   7      623.32      698.31     61.36 o 
   6  -1   7      110.96      105.50      9.30 o 
   7  -1   7       86.39       84.20      8.26 o 
   8  -1   7       19.05       13.93      5.13 o 
   9  -1   7        9.04       29.71     22.04 o 
  -7   0   7        1.63        0.01      4.05 o 
  -6   0   7        4.97       -2.52      6.02 o 
  -5   0   7      114.90       96.05     14.70 o 
  -4   0   7      232.48      228.11     37.75 o 
  -3   0   7       20.40       14.24      9.58 o 
  -2   0   7       17.88       25.12     14.21 o 
  -1   0   7        0.77       17.78     10.35 o 
   0   0   7       20.93       18.25     10.05 o 
   1   0   7       19.51       17.85      6.89 o 
   2   0   7      134.64      128.63     14.58 o 
   3   0   7      294.79      318.51     36.86 o 
   4   0   7        6.96        6.73      8.78 o 
   5   0   7      192.43      254.64     38.35 o 
   6   0   7       14.14       13.17      4.15 o 
   7   0   7      100.10       93.84      8.91 o 
   8   0   7        0.05       -3.38     10.63 o 
   9   0   7        7.22       12.11     10.37 o 
  -7   1   7       55.43       49.05      7.72 o 
  -6   1   7        0.01        0.15      5.47 o 
  -5   1   7        2.02        1.26      5.53 o 
  -4   1   7       33.14       43.51      8.60 o 
  -3   1   7       32.67       20.45     13.21 o 
  -2   1   7        2.23       11.88     10.75 o 
  -1   1   7       14.58       20.81     11.47 o 
   0   1   7      583.38      581.33     43.99 o 
   1   1   7     4118.37     4614.84     84.07 o 
   2   1   7     3403.46     4343.82    289.43 o 
   3   1   7     1655.70     1964.10     60.57 o 
   4   1   7      864.47     1108.06     71.30 o 
   5   1   7      172.46      198.68     32.85 o 
   6   1   7       12.44       12.27      4.06 o 
   7   1   7       45.10       35.58      6.51 o 
   8   1   7        0.20        0.68      4.03 o 
   9   1   7       48.00       50.15      6.45 o 
  -7   2   7      101.33      100.17      9.53 o 
  -6   2   7      125.79      124.68      9.29 o 
  -5   2   7        9.16        7.22      3.85 o 
  -4   2   7        0.65       -4.38     11.38 o 
  -3   2   7      108.66      111.13     25.33 o 
  -2   2   7       51.44       47.86     16.56 o 
  -1   2   7      218.20      223.30     30.65 o 
   0   2   7      233.62      237.84     18.36 o 
   1   2   7      167.98      187.76     13.84 o 
   2   2   7       49.35       49.76     10.10 o 
   3   2   7      163.46      160.32     18.08 o 
   4   2   7        2.23       -4.44     11.08 o 
   5   2   7      134.19      141.05     27.07 o 
   6   2   7       22.14       23.53      4.47 o 
   7   2   7       28.81       23.02      5.76 o 
   8   2   7        0.19       -7.51      7.85 o 
   9   2   7      126.37      131.68      9.17 o 
  -7   3   7        0.01        5.33      3.34 o 
  -6   3   7       92.45       87.04     10.69 o 
  -5   3   7       56.01       57.17      7.60 o 
  -4   3   7       19.35       16.06      6.68 o 
  -3   3   7        6.04       17.80      7.44 o 
  -2   3   7      307.51      312.97     39.26 o 
  -1   3   7     1639.65     1837.77     87.25 o 
   0   3   7     1606.81     1960.96     46.25 o 
   1   3   7     1977.85     2193.70     40.86 o 
   2   3   7     1484.05     1991.98     56.36 o 
   3   3   7       17.47       15.61     15.42 o 
   4   3   7        0.56        4.16     12.32 o 
   5   3   7      261.49      251.97     10.87 o 
   6   3   7        1.51        0.95      3.44 o 
   7   3   7      321.86      334.40     15.75 o 
   8   3   7      145.45      142.81      8.68 o 
   9   3   7       38.13       38.91      8.00 o 
  -7   4   7        1.02       -3.05      3.05 o 
  -6   4   7        3.37       -4.61      4.74 o 
  -5   4   7      115.59      116.61     10.26 o 
  -4   4   7        6.40        4.52      5.03 o 
  -3   4   7      354.98      383.73     15.22 o 
  -2   4   7       33.50       39.65     15.68 o 
  -1   4   7        6.41        6.62      8.67 o 
   0   4   7      258.85      250.03     21.12 o 
   1   4   7       17.73       32.17      8.00 o 
   2   4   7        2.00       -0.58      3.20 o 
   3   4   7       39.53       32.29      8.35 o 
   4   4   7       49.70       54.47     11.84 o 
   5   4   7       20.63       11.67      3.25 o 
   6   4   7        3.01       -0.63      2.44 o 
   7   4   7      131.38      133.97      7.08 o 
   8   4   7       14.88        7.60      4.39 o 
   9   4   7       74.88       93.32      9.93 o 
  -7   5   7       24.32       21.59      4.27 o 
  -6   5   7        1.20        1.47      4.39 o 
  -5   5   7       45.27       50.24      7.33 o 
  -4   5   7       87.85       94.07     12.77 o 
  -3   5   7      347.72      389.70     15.75 o 
  -2   5   7      130.27      162.29      9.75 o 
  -1   5   7     1095.28      976.94     67.62 o 
   0   5   7      518.53      627.22     63.83 o 
   1   5   7      138.18      115.80     14.67 o 
   2   5   7       21.49        0.58      7.11 o 
   3   5   7      915.54      930.65     42.17 o 
   4   5   7       66.91       84.26     14.72 o 
   5   5   7     1601.60     1614.47     21.22 o 
   6   5   7      759.45      749.19     14.24 o 
   7   5   7       22.24       21.00      3.06 o 
   8   5   7      623.82      637.60     20.04 o 
   9   5   7       11.45       43.47      6.94 o 
  -6   6   7        3.46        3.20      4.51 o 
  -5   6   7      193.37      195.35     24.68 o 
  -4   6   7        4.03        4.73      3.65 o 
  -3   6   7      137.83      131.50     10.33 o 
  -2   6   7      148.98      133.27      9.12 o 
  -1   6   7       13.80       14.85      8.84 o 
   0   6   7        4.60       13.62      7.19 o 
   1   6   7       19.04       19.31     14.08 o 
   2   6   7        4.74        0.75      3.18 o 
   3   6   7        0.20        2.07      7.80 o 
   4   6   7       59.18       63.14      5.39 o 
   5   6   7       91.00       80.52      5.47 o 
   6   6   7        0.95       -2.59      2.59 o 
   7   6   7      178.37      182.83      7.79 o 
   8   6   7       21.03       13.69      5.62 o 
  -6   7   7        6.24        4.76      4.68 o 
  -5   7   7       56.23       56.25     10.87 o 
  -4   7   7        0.84       -3.72      3.72 o 
  -3   7   7      418.76      415.18     17.83 o 
  -2   7   7       34.58       31.97      5.00 o 
  -1   7   7      247.10      220.76     14.51 o 
   0   7   7      213.88      181.46     12.14 o 
   1   7   7     1202.81     1104.52     50.60 o 
   2   7   7      158.63      138.61     19.12 o 
   3   7   7     3993.51     4318.54     47.66 o 
   4   7   7     1628.35     1524.10     31.95 o 
   5   7   7       24.49       20.28      3.81 o 
   6   7   7     1158.47     1228.26     22.21 o 
   7   7   7       17.34       12.95      5.25 o 
   8   7   7       83.60       85.49      9.02 o 
  -6   8   7       14.98       17.30      5.01 o 
  -5   8   7      120.43      105.51     13.06 o 
  -4   8   7       10.79        5.57      5.92 o 
  -3   8   7       14.97       12.43      4.80 o 
  -2   8   7       83.62       76.00      7.99 o 
  -1   8   7       91.19       88.04     14.09 o 
   0   8   7      199.99      195.31      9.90 o 
   1   8   7        7.83        8.34      3.69 o 
   2   8   7      105.14      115.61     10.46 o 
   3   8   7       76.92       73.45      6.15 o 
   4   8   7       21.83       19.12      3.68 o 
   5   8   7      158.94      160.82      8.60 o 
   6   8   7        7.54        6.42      2.90 o 
   7   8   7       38.61       38.01      5.20 o 
  -6   9   7        3.20        6.05      2.66 o 
  -5   9   7      125.74      122.74     12.01 o 
  -4   9   7        0.06        1.21      3.36 o 
  -3   9   7      125.22      124.51      9.93 o 
  -2   9   7      328.73      316.19     16.37 o 
  -1   9   7      654.73      575.10     27.84 o 
   0   9   7       91.89       90.02      8.01 o 
   1   9   7     4351.46     4612.54     79.65 o 
   2   9   7     1356.19     1263.68     42.56 o 
   3   9   7      403.12      375.53     13.06 o 
   4   9   7      861.76      872.10     24.42 o 
   5   9   7        4.00        3.07      2.83 o 
   6   9   7      657.83      707.86     16.46 o 
   7   9   7       14.85       17.25      4.63 o 
  -5  10   7        0.05       -0.06      3.86 o 
  -4  10   7      110.82      102.82     11.10 o 
  -3  10   7      101.10       96.14      8.42 o 
  -2  10   7      245.76      246.94     13.42 o 
  -1  10   7        0.46       -2.27      5.25 o 
   0  10   7        8.52        9.37      5.12 o 
   1  10   7      102.93       86.60     11.98 o 
   2  10   7        0.06       -1.88      5.81 o 
   3  10   7       33.86       33.01      4.42 o 
   4  10   7        0.89       -1.30      2.90 o 
   5  10   7      140.54      151.59     10.05 o 
   6  10   7       42.54       46.78      5.78 o 
   7  10   7       66.69       75.57      7.88 o 
  -4  11   7      210.67      201.30     12.33 o 
  -3  11   7      162.80      183.27     16.58 o 
  -2  11   7       26.18       24.09      4.87 o 
  -1  11   7     2534.25     2560.86     40.91 o 
   0  11   7      488.97      489.25     36.11 o 
   1  11   7      727.91      717.77     31.43 o 
   2  11   7      226.62      240.10     18.80 o 
   3  11   7        5.85        4.35      2.44 o 
   4  11   7     1260.23     1316.29     36.04 o 
   5  11   7      118.35      136.35      8.89 o 
   6  11   7       49.76       48.26      5.11 o 
   7  11   7      120.76      168.60     10.13 o 
  -3  12   7       12.20        6.23      3.82 o 
  -2  12   7       25.32       23.44      4.48 o 
  -1  12   7       80.41       78.69      7.27 o 
   0  12   7       66.05       71.41      9.66 o 
   1  12   7        0.00        1.65      4.47 o 
   2  12   7        4.64        4.51      3.65 o 
   3  12   7      203.20      224.90     11.91 o 
   4  12   7       41.38       46.64      4.49 o 
   5  12   7       14.18       14.75      3.60 o 
   6  12   7       37.23       51.21      6.32 o 
  -2  13   7       73.48       82.92      7.36 o 
  -1  13   7      443.21      488.01     14.81 o 
   0  13   7       14.45       13.03      3.72 o 
   1  13   7       28.85       25.51      4.66 o 
   2  13   7      852.55      878.91     22.03 o 
   3  13   7      243.47      272.40     12.18 o 
   4  13   7        5.60        6.42      5.54 o 
   5  13   7      176.06      233.12     18.25 o 
  -1  14   7        0.58        2.14      2.24 o 
   0  14   7        0.25        0.72      2.92 o 
   1  14   7      112.27      104.57      9.83 o 
   2  14   7        8.82       10.64      5.12 o 
   3  14   7        2.93        0.34      3.58 o 
   4  14   7       48.36       55.96      6.18 o 
   1  15   7      171.09      148.19      8.17 o 
   2  15   7        7.66        6.99      2.10 o 
  -1 -13   8        9.71        5.62      2.62 o 
   0 -13   8      129.80      135.47     10.01 o 
   1 -13   8       63.06       63.24      7.78 o 
   2 -13   8       17.80       14.90      4.79 o 
   3 -13   8       23.42       22.27      4.49 o 
  -3 -12   8      107.81      126.07      8.15 o 
  -2 -12   8       14.99        8.95      3.89 o 
  -1 -12   8       27.30       24.13      3.57 o 
   0 -12   8        0.00       -1.04      3.88 o 
   1 -12   8       18.33       18.23      6.12 o 
   2 -12   8      275.31      286.54     17.54 o 
   3 -12   8       68.49       80.24      9.23 o 
   4 -12   8        8.59        5.43      3.23 o 
  -4 -11   8      388.46      537.23     16.54 o 
  -3 -11   8       26.30       30.57      5.83 o 
  -2 -11   8      209.52      211.64      9.27 o 
  -1 -11   8        7.78        9.68      3.39 o 
   0 -11   8       15.61        9.25      5.66 o 
   1 -11   8       65.81       60.74      9.59 o 
   2 -11   8        8.39        1.94      4.14 o 
   3 -11   8       12.94       13.86      5.57 o 
   4 -11   8        6.51        2.62      2.49 o 
   5 -11   8        2.67        2.64      3.77 o 
  -5 -10   8       13.02       17.22      3.72 o 
  -4 -10   8        7.66        6.71      4.33 o 
  -3 -10   8       32.03       32.13      7.02 o 
  -2 -10   8        0.04        0.43      4.27 o 
  -1 -10   8       59.57       52.64      6.33 o 
   0 -10   8      159.98      164.51     15.64 o 
   1 -10   8      105.91      111.32      8.12 o 
   2 -10   8        0.15       -2.09      4.39 o 
   3 -10   8      238.64      219.00     17.03 o 
   4 -10   8      417.16      422.75     14.77 o 
   5 -10   8      250.95      265.88     10.13 o 
   6 -10   8        2.08        3.64      3.11 o 
  -5  -9   8       22.31       13.86      4.25 o 
  -4  -9   8      148.13      159.82     12.95 o 
  -3  -9   8        0.24       -0.69      4.85 o 
  -2  -9   8        2.75        2.92      3.37 o 
  -1  -9   8       78.56       66.78      7.21 o 
   0  -9   8       12.93        6.88      6.05 o 
   1  -9   8       33.20       29.67      4.82 o 
   2  -9   8        3.49       10.22      3.75 o 
   3  -9   8       83.13       78.74      7.66 o 
   4  -9   8       40.43       34.62      8.18 o 
   5  -9   8      168.48      167.08      9.28 o 
   6  -9   8        9.54       12.36      4.68 o 
   7  -9   8        8.79       11.46      3.21 o 
  -5  -8   8       22.10       22.71      3.55 o 
  -4  -8   8        0.07       -4.23      5.76 o 
  -3  -8   8        1.60       -1.70      5.52 o 
  -2  -8   8       30.38       15.70      4.59 o 
  -1  -8   8       45.17       28.98      5.51 o 
   0  -8   8        0.86       -6.53      6.53 o 
   1  -8   8      485.46      476.23     17.03 o 
   2  -8   8      911.56      930.06     25.19 o 
   3  -8   8      460.64      429.45     19.98 o 
   4  -8   8       12.19       13.26      4.90 o 
   5  -8   8      388.02      401.74     21.91 o 
   6  -8   8      154.27      180.71     13.61 o 
   7  -8   8       29.60       35.13      5.59 o 
  -6  -7   8       49.41       54.09      4.11 o 
  -5  -7   8        4.89        6.36      3.37 o 
  -4  -7   8       46.70       52.22      8.17 o 
  -3  -7   8       43.27       39.47      6.02 o 
  -2  -7   8       21.28       13.98     11.54 o 
  -1  -7   8        1.37        1.13      4.55 o 
   0  -7   8       16.74       14.70      6.47 o 
   1  -7   8      420.04      460.87     16.59 o 
   2  -7   8       65.14       65.35      5.59 o 
   3  -7   8      178.29      175.70      8.97 o 
   4  -7   8        4.54        3.38      2.65 o 
   5  -7   8        4.36        1.98      3.12 o 
   6  -7   8       57.45       67.00      9.54 o 
   7  -7   8       54.65       56.27      7.59 o 
   8  -7   8       10.14        8.39      2.96 o 
  -6  -6   8        0.04       -0.16      2.63 o 
  -5  -6   8       58.93       62.08      8.90 o 
  -4  -6   8        2.84       -0.27      6.16 o 
  -3  -6   8        0.22       -3.50      3.50 o 
  -2  -6   8        0.25       -3.44      3.44 o 
  -1  -6   8      280.94      289.66     13.42 o 
   0  -6   8     1111.97     1256.57     25.54 o 
   1  -6   8      288.03      309.45     12.88 o 
   2  -6   8      186.19      188.54      8.33 o 
   3  -6   8      702.34      729.16     16.44 o 
   4  -6   8     1019.40     1009.32     20.47 o 
   5  -6   8      134.94      114.33     10.78 o 
   6  -6   8        5.10        8.34      3.91 o 
   7  -6   8       53.99       61.28      9.10 o 
   8  -6   8       52.71       56.46      6.53 o 
  -7  -5   8       11.21       10.43      2.89 o 
  -6  -5   8       42.69       49.96      5.16 o 
  -5  -5   8       11.57       10.15      4.18 o 
  -4  -5   8        9.91        6.85      4.37 o 
  -3  -5   8       60.63       60.78      7.26 o 
  -2  -5   8      174.87      167.27     12.75 o 
  -1  -5   8      705.45      843.04     40.76 o 
   0  -5   8       18.19       14.48     10.09 o 
   1  -5   8        1.69       42.26     12.93 o 
   2  -5   8        0.46        0.47      6.82 o 
   3  -5   8      194.11      190.18      8.27 o 
   4  -5   8       90.37       98.89      8.98 o 
   5  -5   8       86.68       91.50      8.09 o 
   6  -5   8        7.22        9.25      3.57 o 
   7  -5   8        8.29       11.69      3.78 o 
   8  -5   8        2.84        6.64      4.55 o 
  -7  -4   8       90.18      103.10      7.30 o 
  -6  -4   8        0.75        5.17      4.82 o 
  -5  -4   8        4.77       -1.39      4.23 o 
  -4  -4   8        0.25        8.70      7.13 o 
  -3  -4   8        7.41        3.90      6.30 o 
  -2  -4   8      772.00      871.51     32.09 o 
  -1  -4   8        2.88        5.04      3.97 o 
   0  -4   8      551.70      619.46     48.37 o 
   1  -4   8      732.70      677.40     50.86 o 
   2  -4   8     2836.24     3006.15    112.99 o 
   3  -4   8      164.23      181.49     21.11 o 
   4  -4   8       82.46       81.14      7.12 o 
   5  -4   8      129.12      123.22     14.12 o 
   6  -4   8      308.15      327.61     14.40 o 
   7  -4   8      254.45      280.75     13.35 o 
   8  -4   8        5.26       14.94      5.86 o 
  -7  -3   8        0.25       -1.48      3.21 o 
  -6  -3   8        0.78        3.26      3.47 o 
  -5  -3   8      196.65      178.32     18.48 o 
  -4  -3   8      403.07      403.90     27.25 o 
  -3  -3   8      500.80      503.75     25.90 o 
  -2  -3   8        0.16       -7.46      7.46 o 
  -1  -3   8      480.83      478.12     47.06 o 
   0  -3   8       61.88       46.60      9.99 o 
   1  -3   8      817.87      852.34     56.02 o 
   2  -3   8       93.99       84.61     20.72 o 
   3  -3   8        5.62        6.23     12.87 o 
   4  -3   8        0.18        5.73      5.11 o 
   5  -3   8       13.75        9.17      3.13 o 
   6  -3   8        1.60        1.30      5.24 o 
   7  -3   8       43.81       35.87      5.46 o 
   8  -3   8       29.16       31.67      7.03 o 
  -7  -2   8        1.47       -0.30      3.53 o 
  -6  -2   8        3.36        0.08      3.75 o 
  -5  -2   8       42.06       38.33      9.84 o 
  -4  -2   8      360.71      344.55     25.49 o 
  -3  -2   8       83.87       87.54     17.47 o 
  -2  -2   8      559.30      619.75     57.76 o 
  -1  -2   8      498.21      426.14     46.13 o 
   0  -2   8     3265.22     3462.72    156.76 o 
   1  -2   8        9.65       -1.32      7.04 o 
   2  -2   8      590.79      579.43     52.30 o 
   3  -2   8      186.63      192.91     36.91 o 
   4  -2   8     1032.97     1152.64     86.31 o 
   5  -2   8      494.83      531.16     25.22 o 
   6  -2   8        7.40       16.23      6.91 o 
   7  -2   8       97.38      104.66      7.03 o 
   8  -2   8       42.20       47.84      5.83 o 
  -7  -1   8      175.57      172.70     10.82 o 
  -6  -1   8      259.09      276.60     14.09 o 
  -5  -1   8      182.41      162.26     18.19 o 
  -4  -1   8        0.25       -3.37      5.52 o 
  -3  -1   8      687.60      749.11     31.34 o 
  -2  -1   8      523.93      545.11     56.47 o 
  -1  -1   8      919.60      958.76     69.72 o 
   0  -1   8       28.95       28.23      8.04 o 
   1  -1   8      125.32      112.35     21.33 o 
   2  -1   8        3.41       -6.40     12.00 o 
   3  -1   8        0.01       20.05     12.04 o 
   4  -1   8        2.54       -3.16     13.20 o 
   5  -1   8       26.09       22.38      6.32 o 
   6  -1   8       11.76       21.31      8.21 o 
   7  -1   8       43.37       42.74      7.89 o 
   8  -1   8       50.69       51.53      6.66 o 
   9  -1   8       15.58       35.93      5.26 o 
  -7   0   8       41.60       42.33      6.10 o 
  -6   0   8      134.56      120.78     13.85 o 
  -5   0   8       51.32       45.09     11.01 o 
  -4   0   8      267.33      275.49     22.72 o 
  -3   0   8      280.97      268.32     22.98 o 
  -2   0   8     1418.92     1448.03     89.99 o 
  -1   0   8       89.31       60.97     17.74 o 
   0   0   8      958.75      934.00     40.67 o 
   1   0   8      277.32      192.20     17.65 o 
   2   0   8     1268.51     1218.62     83.11 o 
   3   0   8      331.81      424.84     48.36 o 
   4   0   8      498.91      533.61     54.99 o 
   5   0   8      288.47      313.81     14.16 o 
   6   0   8      222.01      215.58     21.42 o 
   7   0   8        4.84        2.27      4.37 o 
   8   0   8        4.82        3.85      5.00 o 
   9   0   8       18.78       29.06      6.22 o 
  -7   1   8       33.47       28.29      5.27 o 
  -6   1   8        7.83       -3.60      5.64 o 
  -5   1   8      370.74      375.36     26.39 o 
  -4   1   8      732.13      734.64     36.51 o 
  -3   1   8      488.01      522.74     25.92 o 
  -2   1   8       18.91       42.07     15.52 o 
  -1   1   8      160.65      135.48     27.87 o 
   0   1   8       43.46       41.67      9.39 o 
   1   1   8       63.33       34.81     15.44 o 
   2   1   8        1.63       -1.98      7.30 o 
   3   1   8       10.49       11.30     10.66 o 
   4   1   8        7.57        8.82     11.30 o 
   5   1   8       22.29       18.37      5.26 o 
   6   1   8       56.93       42.94      6.82 o 
   7   1   8       31.04       23.43      5.16 o 
   8   1   8      203.17      220.95     13.71 o 
   9   1   8       94.12      119.67     12.61 o 
  -7   2   8        3.60        0.69      2.93 o 
  -6   2   8      102.93      105.44     12.29 o 
  -5   2   8      121.12      124.43     15.17 o 
  -4   2   8      353.08      358.75     28.47 o 
  -3   2   8      130.26      130.84     13.26 o 
  -2   2   8      265.34      264.25     39.26 o 
  -1   2   8      492.09      422.27     45.39 o 
   0   2   8      227.69      193.24     18.75 o 
   1   2   8        9.68       32.95      8.02 o 
   2   2   8     2568.36     2887.87    157.55 o 
   3   2   8      508.78      597.52     35.70 o 
   4   2   8      602.14      543.33     52.91 o 
   5   2   8      304.11      326.86     17.65 o 
   6   2   8        4.62        7.39      5.58 o 
   7   2   8      175.71      167.71     11.58 o 
   8   2   8      270.05      280.56     14.91 o 
   9   2   8      514.88      574.32     24.71 o 
  -6   3   8      381.42      394.62     13.48 o 
  -5   3   8      173.06      168.59     11.28 o 
  -4   3   8       72.34       73.04     11.98 o 
  -3   3   8        6.14      -10.56     15.03 o 
  -2   3   8      128.85      119.36     13.66 o 
  -1   3   8       86.99       76.14     21.48 o 
   0   3   8        6.49       10.73     14.86 o 
   1   3   8      229.28      233.24     18.55 o 
   2   3   8       11.41       12.31      5.46 o 
   3   3   8        5.17        4.61     13.90 o 
   4   3   8       60.04       63.68     14.19 o 
   5   3   8       31.12       23.10      4.71 o 
   6   3   8      254.84      247.92     11.00 o 
   7   3   8       71.89       70.52      8.31 o 
   8   3   8       13.35       12.53      5.50 o 
   9   3   8       13.46       14.40      6.14 o 
  -6   4   8       77.29       69.78      8.15 o 
  -5   4   8       15.07       15.45      4.68 o 
  -4   4   8        0.36        7.33      6.19 o 
  -3   4   8      405.11      400.89     25.07 o 
  -2   4   8       55.19       63.90      8.93 o 
  -1   4   8       60.71       42.98     15.66 o 
   0   4   8     3105.47     3518.68    295.26 o 
   1   4   8      538.05      603.26     33.47 o 
   2   4   8      546.13      589.02     34.14 o 
   3   4   8     1305.74     1356.26     54.05 o 
   4   4   8      316.34      247.26     10.72 o 
   5   4   8      650.66      592.04     15.66 o 
   6   4   8     1004.63      981.98     22.49 o 
   7   4   8     1568.91     1654.01    103.96 o 
   8   4   8      116.41      116.75     13.64 o 
   9   4   8       61.95       66.22      8.36 o 
  -6   5   8       99.90      102.21      9.43 o 
  -5   5   8       28.44       26.64      6.30 o 
  -4   5   8      121.97      100.83     13.55 o 
  -3   5   8       44.19       46.64      9.42 o 
  -2   5   8        1.51       -0.74      2.85 o 
  -1   5   8      297.94      287.28     15.54 o 
   0   5   8        0.58       -2.09     15.91 o 
   1   5   8       29.66       42.91     10.12 o 
   2   5   8       23.28       15.43     10.67 o 
   3   5   8        2.17        6.59      8.11 o 
   4   5   8       67.99       55.74      5.92 o 
   5   5   8       12.28       15.18      3.48 o 
   6   5   8        3.12        5.51      2.98 o 
   7   5   8       26.53       22.05      4.68 o 
   8   5   8      230.74      253.24     17.79 o 
   9   5   8       44.85       60.54      7.38 o 
  -6   6   8       36.59       34.66      6.05 o 
  -5   6   8      141.61      138.07     10.64 o 
  -4   6   8      190.12      192.39     17.30 o 
  -3   6   8       87.92       78.73      8.40 o 
  -2   6   8     1206.37     1195.08     63.09 o 
  -1   6   8      349.74      328.57     21.43 o 
   0   6   8       33.63       33.68      9.76 o 
   1   6   8     1487.86     1583.29    140.96 o 
   2   6   8     1490.67     1484.06     86.98 o 
   3   6   8     1003.29      960.91     43.80 o 
   4   6   8     2038.70     1998.65     59.57 o 
   5   6   8     2761.24     2683.46     58.41 o 
   6   6   8      400.61      400.15     12.72 o 
   7   6   8      186.94      202.32     10.77 o 
   8   6   8       37.01       22.31      5.92 o 
  -6   7   8       57.89       62.52      6.71 o 
  -5   7   8       13.86        6.50      5.03 o 
  -4   7   8        8.99        7.49      4.75 o 
  -3   7   8      132.18      130.85     10.28 o 
  -2   7   8        3.59       -0.07      2.90 o 
  -1   7   8        2.10        1.63      2.76 o 
   0   7   8        0.12        0.25      6.07 o 
   1   7   8       39.41       35.18      4.64 o 
   2   7   8        0.50       -2.32      3.65 o 
   3   7   8        2.42        4.66      2.55 o 
   4   7   8       15.77       11.71      5.17 o 
   5   7   8       17.77       15.95      3.57 o 
   6   7   8      218.36      234.14     12.08 o 
   7   7   8       32.66       28.70      4.30 o 
   8   7   8        3.06        1.21      4.05 o 
  -5   8   8       23.08       18.43      6.21 o 
  -4   8   8      191.67      194.38     16.04 o 
  -3   8   8       72.69       59.13      7.18 o 
  -2   8   8       57.33       51.04      6.82 o 
  -1   8   8      746.75      706.65     33.49 o 
   0   8   8     1789.99     1614.45     43.92 o 
   1   8   8      688.00      661.85     18.31 o 
   2   8   8     1667.37     1737.22     31.63 o 
   3   8   8     2249.28     2274.22     40.50 o 
   4   8   8      547.84      545.80     18.87 o 
   5   8   8      369.81      352.42     15.15 o 
   6   8   8       99.78       89.90      7.57 o 
   7   8   8       19.92       31.07      4.66 o 
  -5   9   8       38.31       40.46      6.75 o 
  -4   9   8        1.07        0.63      3.15 o 
  -3   9   8        5.63        8.08      3.99 o 
  -2   9   8        1.51       -1.06      3.97 o 
  -1   9   8      131.07      115.37      9.17 o 
   0   9   8       14.77       14.32      3.99 o 
   1   9   8       44.73       42.15      6.26 o 
   2   9   8        0.25        0.41      3.54 o 
   3   9   8        8.02        5.32      2.58 o 
   4   9   8       29.10       27.79      4.10 o 
   5   9   8       15.93       12.04      3.94 o 
   6   9   8        7.18        9.26      3.51 o 
   7   9   8        3.53        6.02      3.01 o 
  -5  10   8        0.84       -0.52      2.20 o 
  -4  10   8       74.40       66.69      8.62 o 
  -3  10   8      282.08      299.01     18.54 o 
  -2  10   8      809.11      794.52     22.64 o 
  -1  10   8      256.85      240.57     13.02 o 
   0  10   8      493.01      524.50     18.01 o 
   1  10   8      742.31      737.73     22.11 o 
   2  10   8      272.89      264.80     13.64 o 
   3  10   8      337.00      343.65     11.94 o 
   4  10   8      142.13      135.77      7.51 o 
   5  10   8       24.01       31.63      4.95 o 
   6  10   8       25.52       26.05      4.24 o 
   7  10   8       75.04       83.84      7.65 o 
  -4  11   8        0.74        4.66      3.21 o 
  -3  11   8      135.20      148.94     11.73 o 
  -2  11   8        6.49        7.23      3.80 o 
  -1  11   8      161.88      166.95     10.46 o 
   0  11   8        8.06        6.07      3.33 o 
   1  11   8       21.84       18.51      4.39 o 
   2  11   8        5.25        2.59      4.30 o 
   3  11   8       19.26       17.76      4.47 o 
   4  11   8        0.24        2.57      2.37 o 
   5  11   8        4.21        7.52      3.07 o 
   6  11   8       40.77       32.29      4.71 o 
  -3  12   8       53.52       47.52      5.91 o 
  -2  12   8       68.75       77.65      8.95 o 
  -1  12   8      118.16      117.54     11.73 o 
   0  12   8       86.85       87.86      7.85 o 
   1  12   8      115.59      101.05     10.73 o 
   2  12   8       78.55       69.96      6.88 o 
   3  12   8       20.16       22.68      4.52 o 
   4  12   8       12.24        9.93      3.22 o 
   5  12   8       97.30       87.38      6.10 o 
  -2  13   8        4.50       -3.03      3.03 o 
  -1  13   8       55.70       60.58      7.51 o 
   0  13   8        4.34        0.96      6.25 o 
   1  13   8       43.98       44.45      5.13 o 
   2  13   8       37.75       37.21      7.12 o 
   3  13   8        0.17       -2.08      4.28 o 
   4  13   8        8.67       11.30      4.63 o 
   5  13   8       18.75       16.71      3.85 o 
   0  14   8       13.29       10.82      3.63 o 
   1  14   8       14.81       18.46      3.18 o 
   2  14   8       10.15       10.36      2.92 o 
   3  14   8       26.48       21.22      3.39 o 
   4  14   8       61.55       70.11      5.87 o 
   0 -13   9        6.51        2.46      2.41 o 
   1 -13   9        2.43        0.07      2.66 o 
   2 -13   9       31.53       21.57      4.18 o 
  -2 -12   9       35.95       38.97      4.17 o 
  -1 -12   9        0.38       -2.97      2.97 o 
   0 -12   9      127.65      142.57     11.10 o 
   1 -12   9       58.16       54.77      7.97 o 
   2 -12   9        3.04        3.10      3.96 o 
   3 -12   9       13.10       10.09      4.13 o 
   4 -12   9       43.02       40.32      4.68 o 
  -3 -11   9        2.78        5.96      3.41 o 
  -2 -11   9        0.74        1.26      2.22 o 
  -1 -11   9        8.26        6.46      2.75 o 
   0 -11   9        1.45       -1.99      4.69 o 
   1 -11   9       98.86      101.28     11.27 o 
   2 -11   9        0.98       -0.93      4.80 o 
   3 -11   9        8.03       14.78      5.25 o 
   4 -11   9      113.09      101.21      8.55 o 
   5 -11   9      178.75      180.30      8.15 o 
  -4 -10   9       15.34       27.15      4.90 o 
  -3 -10   9        5.10        2.85      4.09 o 
  -2 -10   9       61.12       54.60      5.39 o 
  -1 -10   9        1.12       -6.28      6.28 o 
   0 -10   9       34.79       34.64      7.66 o 
   1 -10   9        9.74        8.90      6.02 o 
   2 -10   9       38.61       33.76      7.73 o 
   3 -10   9        3.79        1.38      4.70 o 
   4 -10   9        4.61        5.45      4.35 o 
   5 -10   9        0.76        3.18      3.57 o 
   6 -10   9       14.49       16.77      3.52 o 
  -5  -9   9        0.59        4.32      3.02 o 
  -4  -9   9        4.60        4.01      4.31 o 
  -3  -9   9        4.73        2.76      4.50 o 
  -2  -9   9       21.95       21.25      4.65 o 
  -1  -9   9       64.53       61.24      6.73 o 
   0  -9   9        1.03       -1.75      4.42 o 
   1  -9   9        0.85        0.22      3.15 o 
   2  -9   9      317.73      307.25     13.76 o 
   3  -9   9      488.33      477.39     16.90 o 
   4  -9   9       75.64       76.57      9.54 o 
   5  -9   9        4.50        5.15      4.03 o 
   6  -9   9      265.89      294.46     14.00 o 
  -5  -8   9       17.07       19.84      4.63 o 
  -4  -8   9        6.48       10.34      5.05 o 
  -3  -8   9      154.55      174.90      9.78 o 
  -2  -8   9       91.38       92.28      8.05 o 
  -1  -8   9        7.18        2.31      3.72 o 
   0  -8   9        0.52       -5.16      5.16 o 
   1  -8   9      216.49      178.84     10.96 o 
   2  -8   9       29.41       29.43      5.28 o 
   3  -8   9       15.80       11.61      3.90 o 
   4  -8   9       35.36       34.77      5.23 o 
   5  -8   9       20.14       19.48      6.32 o 
   6  -8   9        0.04       -3.55      3.74 o 
   7  -8   9        4.89        0.38      2.85 o 
  -5  -7   9        1.59        0.62      4.33 o 
  -4  -7   9       36.61       40.37      5.15 o 
  -3  -7   9       24.90       35.14      6.90 o 
  -2  -7   9        0.09        3.38      4.37 o 
  -1  -7   9       38.04       44.44      9.06 o 
   0  -7   9      785.83      762.56     34.41 o 
   1  -7   9      697.94      700.14     21.10 o 
   2  -7   9      211.90      194.47      9.30 o 
   3  -7   9      108.32       93.46      6.82 o 
   4  -7   9      873.46      885.03     39.76 o 
   5  -7   9      490.45      511.54     44.10 o 
   6  -7   9      119.42      119.56     11.51 o 
   7  -7   9        7.55        7.26      3.70 o 
  -6  -6   9        2.38       -0.05      1.98 o 
  -5  -6   9      227.41      274.95     10.83 o 
  -4  -6   9       55.70       64.44      7.17 o 
  -3  -6   9       10.21        9.37      3.96 o 
  -2  -6   9       38.46       33.91      5.99 o 
  -1  -6   9     1184.28     1146.72     28.90 o 
   0  -6   9      225.40      220.19     12.23 o 
   1  -6   9      148.16      130.79      9.00 o 
   2  -6   9      134.79      130.90      7.66 o 
   3  -6   9      336.65      311.36     11.69 o 
   4  -6   9        1.24        0.80      2.57 o 
   5  -6   9        2.06        0.77      3.60 o 
   6  -6   9        7.47        8.75      3.83 o 
   7  -6   9        2.64       -1.05      3.76 o 
   8  -6   9        0.25        1.08      2.24 o 
  -6  -5   9       10.52       12.14      3.94 o 
  -5  -5   9       10.00       12.67      4.12 o 
  -4  -5   9        1.29       -3.53      3.94 o 
  -3  -5   9       74.88       70.93      8.09 o 
  -2  -5   9     1226.95     1204.18     30.39 o 
  -1  -5   9      500.89      520.44     18.10 o 
   0  -5   9      347.94      350.48     13.89 o 
   1  -5   9      749.06      788.33     20.87 o 
   2  -5   9     2089.24     2153.88     29.46 o 
   3  -5   9     1124.48     1103.04     18.32 o 
   4  -5   9      209.38      201.21     15.11 o 
   5  -5   9      145.12      141.72     16.94 o 
   6  -5   9        3.94        4.15      2.92 o 
   7  -5   9       15.92       16.49      4.04 o 
   8  -5   9       14.84       19.04      4.51 o 
  -6  -4   9       16.15       20.36      5.22 o 
  -5  -4   9       12.49       11.63      4.41 o 
  -4  -4   9       73.36       75.09     12.83 o 
  -3  -4   9     1874.09     1779.28     56.21 o 
  -2  -4   9      362.18      369.58     24.99 o 
  -1  -4   9      263.39      253.30     15.10 o 
   0  -4   9      382.08      377.20     41.50 o 
   1  -4   9     1328.90     1551.54     38.98 o 
   2  -4   9       24.41       24.14      6.61 o 
   3  -4   9        9.53       13.39      3.03 o 
   4  -4   9        1.21        2.05      2.74 o 
   5  -4   9        7.92        8.50      3.88 o 
   6  -4   9       27.62       30.85      5.31 o 
   7  -4   9      197.97      209.38     11.31 o 
   8  -4   9        4.15       -0.17      3.19 o 
  -6  -3   9        2.74        2.51      3.21 o 
  -5  -3   9       48.92       39.05      6.21 o 
  -4  -3   9      863.23      803.28     38.24 o 
  -3  -3   9      208.19      215.76     20.22 o 
  -2  -3   9      240.12      196.48     18.50 o 
  -1  -3   9      913.36      937.14     46.03 o 
   0  -3   9     3580.15     3893.00    126.11 o 
   1  -3   9     1300.99     1227.18     71.45 o 
   2  -3   9      239.62      244.68     34.82 o 
   3  -3   9      697.40      746.31     19.89 o 
   4  -3   9       79.10       72.46      7.73 o 
   5  -3   9       68.99       55.96      6.61 o 
   6  -3   9       71.09       71.03      7.24 o 
   7  -3   9        7.60        7.54      3.88 o 
   8  -3   9      178.05      181.32     10.49 o 
  -6  -2   9       42.35       47.30      5.60 o 
  -5  -2   9     1189.56     1195.90     43.35 o 
  -4  -2   9      210.61      201.41     19.83 o 
  -3  -2   9      124.05      123.94     15.70 o 
  -2  -2   9      548.58      578.29     40.69 o 
  -1  -2   9     1823.88     2008.01     68.61 o 
   0  -2   9      307.30      246.53     31.83 o 
   1  -2   9       68.49       66.37     17.00 o 
   2  -2   9       12.23       -1.99      5.10 o 
   3  -2   9       71.26       85.62     25.54 o 
   4  -2   9       62.12       64.12      8.64 o 
   5  -2   9      289.09      292.66     18.86 o 
   6  -2   9        0.55       -4.03      5.82 o 
   7  -2   9        0.98        1.03      3.10 o 
   8  -2   9       42.90       46.84      4.71 o 
  -6  -1   9      261.32      262.86     11.72 o 
  -5  -1   9       51.76       45.55     10.45 o 
  -4  -1   9       65.95       53.72     11.35 o 
  -3  -1   9      330.41      328.14     25.16 o 
  -2  -1   9     3236.04     3697.19    115.49 o 
  -1  -1   9      778.77      739.47     63.06 o 
   0  -1   9      138.14      115.52     16.25 o 
   1  -1   9      882.34      719.31     52.82 o 
   2  -1   9      197.02      202.89     33.01 o 
   3  -1   9      171.17      168.56     37.76 o 
   4  -1   9      316.49      355.02     13.99 o 
   5  -1   9        5.92        9.79     13.19 o 
   6  -1   9      844.95      878.99     36.71 o 
   7  -1   9      177.69      163.39     10.73 o 
   8  -1   9        7.97        1.63      2.47 o 
  -6   0   9       69.74       73.28      6.69 o 
  -5   0   9       13.82       16.19      7.79 o 
  -4   0   9      354.19      353.56     25.54 o 
  -3   0   9     1111.63     1182.35     47.16 o 
  -2   0   9      555.29      591.32     27.33 o 
  -1   0   9       36.07       23.89     13.26 o 
   0   0   9      211.38      180.10     19.46 o 
   1   0   9       53.44       32.87     12.63 o 
   2   0   9        0.84       16.20     14.84 o 
   3   0   9      184.98      141.29     33.52 o 
   4   0   9       28.88       25.95      7.21 o 
   5   0   9        7.59       20.68     23.50 o 
   6   0   9       74.12       64.40      7.90 o 
   7   0   9       19.48       13.20      5.53 o 
   8   0   9       21.65       17.94      3.39 o 
   9   0   9       75.40       87.88      7.45 o 
  -6   1   9        6.65        6.74      3.33 o 
  -5   1   9       36.49       29.65      8.59 o 
  -4   1   9     1448.95     1483.39     51.49 o 
  -3   1   9      317.43      342.15     25.08 o 
  -2   1   9        6.79      -22.38     22.38 o 
  -1   1   9      154.53      121.06     27.09 o 
   0   1   9      216.49      194.46     20.26 o 
   1   1   9      167.05      102.04     20.93 o 
   2   1   9      486.71      502.91     56.02 o 
   3   1   9       82.61       94.89     27.51 o 
   4   1   9     1726.42     1738.34     99.41 o 
   5   1   9      679.67      675.21     21.85 o 
   6   1   9       11.90       10.20      6.98 o 
   7   1   9       99.68       87.53      8.87 o 
   8   1   9      645.26      699.61     72.70 o 
   9   1   9      402.59      488.77     19.00 o 
  -6   2   9      112.40      132.28     11.52 o 
  -5   2   9      378.78      388.69     24.85 o 
  -4   2   9      318.20      306.63     23.87 o 
  -3   2   9       10.00       15.57      7.58 o 
  -2   2   9      587.25      572.89     27.60 o 
  -1   2   9        0.76        4.25      6.86 o 
   0   2   9      102.84       85.66     27.54 o 
   1   2   9       49.71       51.07      9.49 o 
   2   2   9        2.72       -7.10     12.80 o 
   3   2   9       52.74       70.44     19.75 o 
   4   2   9       29.69       16.45      5.82 o 
   5   2   9        3.28        8.94      8.80 o 
   6   2   9       20.83       23.25      5.80 o 
   7   2   9      126.64      114.71     10.02 o 
   8   2   9      249.88      276.55     14.10 o 
   9   2   9       29.85       31.21      8.09 o 
  -6   3   9      327.11      343.12     11.38 o 
  -5   3   9       84.49       86.54      7.65 o 
  -4   3   9       21.50       24.84      5.39 o 
  -3   3   9       27.49       33.90      8.65 o 
  -2   3   9       93.46       72.68     10.27 o 
  -1   3   9       79.01       78.18      9.77 o 
   0   3   9      270.30      282.14     24.68 o 
   1   3   9       91.01       95.37     22.60 o 
   2   3   9     1317.44     1292.21     78.39 o 
   3   3   9     1211.17     1276.88     54.44 o 
   4   3   9        6.61        2.31      3.36 o 
   5   3   9      271.27      241.78     12.63 o 
   6   3   9     2387.88     2334.61     56.21 o 
   7   3   9     1450.96     1572.61     43.95 o 
   8   3   9      397.05      453.05     21.60 o 
   9   3   9       30.64       26.62      6.48 o 
  -6   4   9       96.02       95.10      7.86 o 
  -5   4   9       91.32       84.88      7.50 o 
  -4   4   9      444.99      410.88     17.54 o 
  -3   4   9        7.60        3.07      6.21 o 
  -2   4   9      112.46      107.40     13.45 o 
  -1   4   9       13.11       10.24      5.09 o 
   0   4   9      177.22      175.63     30.18 o 
   1   4   9       71.18       62.25     18.21 o 
   2   4   9       17.56        7.21      6.31 o 
   3   4   9        0.13        4.54      2.76 o 
   4   4   9        3.48        3.91      2.92 o 
   5   4   9       92.03       78.36      7.67 o 
   6   4   9      253.12      273.74     19.97 o 
   7   4   9       88.72       82.65     11.03 o 
   8   4   9        3.82       -6.80      6.80 o 
   9   4   9       22.37       21.80      5.45 o 
  -6   5   9       35.66       26.03      4.05 o 
  -5   5   9      107.16      116.24      8.28 o 
  -4   5   9       23.47       26.98      7.99 o 
  -3   5   9       18.89       13.49      6.69 o 
  -2   5   9       72.73       60.71     10.92 o 
  -1   5   9        7.45        6.50      5.04 o 
   0   5   9      332.62      350.40     35.16 o 
   1   5   9      838.78      745.51     56.32 o 
   2   5   9       24.48       21.80      5.56 o 
   3   5   9      471.96      462.58     27.24 o 
   4   5   9     4279.93     3776.31     47.14 o 
   5   5   9     2860.24     2659.88     90.44 o 
   6   5   9      472.18      496.89     17.60 o 
   7   5   9       17.80       21.66      6.62 o 
   8   5   9       78.32       75.14     10.30 o 
   9   5   9        4.13       20.24      4.76 o 
  -5   6   9        4.59        3.21      2.92 o 
  -4   6   9       14.57        6.30      6.58 o 
  -3   6   9       16.87        2.06      5.34 o 
  -2   6   9      561.98      547.85     28.39 o 
  -1   6   9       67.79       59.36     10.18 o 
   0   6   9      112.23      117.13     17.75 o 
   1   6   9        7.59       16.60      7.62 o 
   2   6   9        3.38        2.72      4.79 o 
   3   6   9        1.68        2.67      3.78 o 
   4   6   9       86.53       78.45      7.73 o 
   5   6   9       44.94       39.61      5.79 o 
   6   6   9        0.39        0.24      3.02 o 
   7   6   9       53.84       59.01      8.79 o 
   8   6   9       54.55       46.31      7.72 o 
  -5   7   9        2.34        1.59      3.61 o 
  -4   7   9        8.55        4.46      5.09 o 
  -3   7   9        8.75        6.09      5.42 o 
  -2   7   9       24.09       18.28      6.88 o 
  -1   7   9      225.53      222.22     18.37 o 
   0   7   9       71.33       58.17     10.56 o 
   1   7   9      498.93      510.72     19.71 o 
   2   7   9     3254.12     3154.07    223.06 o 
   3   7   9     2846.60     2691.89     66.92 o 
   4   7   9      141.58      155.31     10.31 o 
   5   7   9        1.18       -3.80      3.80 o 
   6   7   9      639.95      665.82     19.74 o 
   7   7   9        9.79        6.25      5.63 o 
   8   7   9      166.40      152.77     10.05 o 
  -5   8   9       20.96       17.69      4.33 o 
  -4   8   9      432.11      410.52     33.14 o 
  -3   8   9       63.36       63.06      9.84 o 
  -2   8   9       44.44       30.22      7.93 o 
  -1   8   9       11.95       17.57      4.32 o 
   0   8   9       61.71       65.49     10.58 o 
   1   8   9       67.33       64.97      9.44 o 
   2   8   9        1.26        5.40      4.70 o 
   3   8   9        9.43        8.56      3.54 o 
   4   8   9        1.01       -3.87      4.45 o 
   5   8   9       59.25       56.18      6.51 o 
   6   8   9       22.45       21.48      4.18 o 
   7   8   9        5.25       -3.41     10.78 o 
  -4   9   9        0.38        3.78      3.05 o 
  -3   9   9       30.22       28.31      6.71 o 
  -2   9   9      112.66       85.09     11.39 o 
  -1   9   9      341.61      347.13     22.29 o 
   0   9   9     1063.02     1077.47     40.48 o 
   1   9   9     1407.13     1504.29     41.98 o 
   2   9   9        5.32        3.36      5.34 o 
   3   9   9        1.49       -0.49      2.83 o 
   4   9   9     1190.67     1215.75     26.89 o 
   5   9   9        0.69        0.27      2.95 o 
   6   9   9       87.68       91.79      7.07 o 
   7   9   9        1.60        0.73      4.11 o 
  -4  10   9        0.37       -2.27      3.95 o 
  -3  10   9        4.40        6.86      4.48 o 
  -2  10   9      143.24      132.07     13.00 o 
  -1  10   9      156.86      161.83     15.02 o 
   0  10   9       36.21       40.23      8.77 o 
   1  10   9       93.72       99.67     11.27 o 
   2  10   9        4.33        9.34      5.64 o 
   3  10   9       11.83       11.94      6.19 o 
   4  10   9        1.32        3.97      2.88 o 
   5  10   9        1.99        1.34      2.54 o 
   6  10   9       12.96       10.51      5.82 o 
  -3  11   9      146.74      163.68     16.34 o 
  -2  11   9      159.71      179.22     13.49 o 
  -1  11   9      394.06      401.47     21.51 o 
   0  11   9       78.54       70.43     10.13 o 
   1  11   9        8.99       12.51      5.14 o 
   2  11   9      721.65      773.94     29.07 o 
   3  11   9       19.78       22.98      6.45 o 
   4  11   9        7.76       10.11      2.97 o 
   5  11   9        1.29        3.66      2.76 o 
   6  11   9      249.50      316.03     15.29 o 
  -2  12   9       18.47       19.16      4.59 o 
  -1  12   9       63.58       67.33      8.49 o 
   0  12   9        1.04        0.20      4.37 o 
   1  12   9        3.48       -0.69      3.19 o 
   2  12   9        1.74        2.59      4.06 o 
   3  12   9        0.67        3.39      4.93 o 
   4  12   9        0.92        0.12      3.90 o 
   5  12   9       31.96       36.24      6.04 o 
  -1  13   9       24.15       22.58      4.63 o 
   0  13   9      140.05      149.58     11.00 o 
   1  13   9       65.23       67.92      5.23 o 
   2  13   9      142.98      155.61      8.03 o 
   3  13   9       20.32       24.38      3.93 o 
   4  13   9      199.80      159.06     36.63 o 
   1  14   9        2.31        0.22      2.49 o 
   2  14   9        0.01        3.77      3.03 o 
   0 -12  10        0.06       -3.28      3.28 o 
   1 -12  10        1.27        1.89      2.91 o 
   2 -12  10      160.06      159.41     10.27 o 
   3 -12  10        4.71        4.65      2.79 o 
  -2 -11  10        0.96       -2.61      2.61 o 
  -1 -11  10       23.08       13.75      4.04 o 
   0 -11  10      154.03      161.06     12.17 o 
   1 -11  10      140.02      151.19     12.32 o 
   2 -11  10        9.63        7.69      4.59 o 
   3 -11  10        0.51        7.68      3.88 o 
   4 -11  10       93.94       86.52      7.02 o 
  -3 -10  10        0.28        1.20      3.29 o 
  -2 -10  10        7.45        4.77      2.37 o 
  -1 -10  10       52.22       53.11      4.92 o 
   0 -10  10      253.68      240.16     16.82 o 
   1 -10  10        6.01        5.63      4.95 o 
   2 -10  10        3.20        6.22      4.28 o 
   3 -10  10        1.18        1.05      3.72 o 
   4 -10  10      111.00      109.15      6.58 o 
   5 -10  10        2.07        1.32      2.53 o 
  -4  -9  10        0.26        1.25      2.91 o 
  -3  -9  10       45.70       46.02      6.95 o 
  -2  -9  10      279.78      293.31     11.31 o 
  -1  -9  10      309.56      330.73     12.68 o 
   0  -9  10       10.74       10.24      5.89 o 
   1  -9  10        0.36       -0.09      3.16 o 
   2  -9  10      270.42      281.27     12.73 o 
   3  -9  10       18.36       18.03      4.36 o 
   4  -9  10       14.48       18.13      5.41 o 
   5  -9  10        0.32        4.48      3.79 o 
   6  -9  10        0.73        1.40      2.77 o 
  -4  -8  10       10.63        5.90      4.31 o 
  -3  -8  10       70.96       65.93      5.68 o 
  -2  -8  10      139.48      139.94      8.98 o 
  -1  -8  10        2.31       -0.98      3.67 o 
   0  -8  10        1.22       -5.11      5.11 o 
   1  -8  10       59.14       64.06      6.92 o 
   2  -8  10      257.51      234.36     12.33 o 
   3  -8  10       20.08       17.97      4.43 o 
   4  -8  10      105.95      100.69      7.70 o 
   5  -8  10        1.41        2.65      4.54 o 
   6  -8  10        6.20        7.27      4.04 o 
   7  -8  10       93.19       96.49      6.29 o 
  -5  -7  10       54.36       64.23      6.28 o 
  -4  -7  10      329.01      361.31     17.63 o 
  -3  -7  10      255.31      286.16     16.69 o 
  -2  -7  10        5.34       12.22      5.37 o 
  -1  -7  10        0.38        3.04      4.71 o 
   0  -7  10      382.28      389.62     24.85 o 
   1  -7  10       93.61       89.08      8.09 o 
   2  -7  10       55.24       51.91      6.64 o 
   3  -7  10       50.28       43.54      4.87 o 
   4  -7  10        4.41        4.15      2.81 o 
   5  -7  10       16.60       17.50      5.80 o 
   6  -7  10        5.79        7.46      4.21 o 
   7  -7  10        9.52        9.53      3.63 o 
  -5  -6  10        9.14        0.03      6.73 o 
  -4  -6  10       31.66       31.97      5.98 o 
  -3  -6  10        0.14       -0.93      2.96 o 
  -2  -6  10        1.55        6.63      3.93 o 
  -1  -6  10      207.20      209.02     18.42 o 
   0  -6  10      211.49      195.09     17.87 o 
   1  -6  10       45.30       46.58      6.25 o 
   2  -6  10       81.82       79.12      6.24 o 
   3  -6  10        4.13        4.69      2.87 o 
   4  -6  10       45.46       43.69      4.89 o 
   5  -6  10      220.72      234.45     16.26 o 
   6  -6  10        0.53       -0.17      3.00 o 
   7  -6  10       11.01       14.30      4.43 o 
  -5  -5  10      100.24      104.60      9.11 o 
  -4  -5  10        0.07        1.34      3.47 o 
  -3  -5  10        0.71       -0.57      2.77 o 
  -2  -5  10      357.29      379.44     17.17 o 
  -1  -5  10      116.67      117.36      9.55 o 
   0  -5  10      107.36      111.24      9.02 o 
   1  -5  10       65.98       68.48      7.44 o 
   2  -5  10        2.25        0.78      2.63 o 
   3  -5  10       72.04       61.33      4.91 o 
   4  -5  10       63.42       59.75      6.75 o 
   5  -5  10        1.13       -1.19      3.29 o 
   6  -5  10      259.05      263.20     10.11 o 
   7  -5  10       22.67       16.61      3.57 o 
  -6  -4  10        7.62       10.88      3.34 o 
  -5  -4  10        0.07       -2.24      3.65 o 
  -4  -4  10        6.53       -0.52      2.89 o 
  -3  -4  10      141.86      140.70     10.89 o 
  -2  -4  10       25.21       35.92      9.26 o 
  -1  -4  10       33.18       36.97      8.36 o 
   0  -4  10       19.24       16.92     12.81 o 
   1  -4  10        1.77        2.34      3.47 o 
   2  -4  10      184.75      169.20      8.26 o 
   3  -4  10      339.28      331.50     12.01 o 
   4  -4  10       91.83       89.73      8.12 o 
   5  -4  10       36.55       27.27      5.16 o 
   6  -4  10       22.86       23.10      4.61 o 
   7  -4  10       18.43       17.41      3.94 o 
   8  -4  10        2.11        4.09      2.43 o 
  -6  -3  10        4.55        7.72      3.41 o 
  -5  -3  10        2.83       -0.62      3.73 o 
  -4  -3  10      292.17      299.24     23.12 o 
  -3  -3  10       40.01       36.95     10.32 o 
  -2  -3  10      102.64       94.45     14.28 o 
  -1  -3  10        0.34        7.38      3.73 o 
   0  -3  10        9.96       23.07      6.22 o 
   1  -3  10      147.24      143.02     11.99 o 
   2  -3  10      184.52      168.06      8.26 o 
   3  -3  10       32.83       38.04      6.64 o 
   4  -3  10      334.88      334.97     15.09 o 
   5  -3  10      113.68      100.96      8.82 o 
   6  -3  10        2.45        0.81      2.73 o 
   7  -3  10        0.14       -3.17      3.26 o 
   8  -3  10      147.29      141.91      8.80 o 
  -6  -2  10       25.42       23.09      3.57 o 
  -5  -2  10       12.56       12.49      4.70 o 
  -4  -2  10       10.93        3.18      5.75 o 
  -3  -2  10        4.66        0.41      6.49 o 
  -2  -2  10        8.16       13.49      7.50 o 
  -1  -2  10       59.48       75.53      6.75 o 
   0  -2  10      216.60      220.84     14.73 o 
   1  -2  10      305.71      301.26     35.68 o 
   2  -2  10      865.85      918.30     31.68 o 
   3  -2  10        1.94       10.38      3.67 o 
   4  -2  10      309.03      282.28     13.93 o 
   5  -2  10       66.40       59.94      5.47 o 
   6  -2  10        2.62       -2.52      5.69 o 
   7  -2  10      164.44      158.82     10.38 o 
   8  -2  10       58.93       57.81      6.50 o 
  -6  -1  10      179.60      189.55      8.21 o 
  -5  -1  10        4.11        5.55      5.72 o 
  -4  -1  10       41.08       34.62      9.19 o 
  -3  -1  10       33.53       22.49      9.00 o 
  -2  -1  10       21.38       16.02      8.36 o 
  -1  -1  10       68.11       62.39      6.28 o 
   0  -1  10      223.37      208.00     14.49 o 
   1  -1  10      574.52      638.38     35.14 o 
   2  -1  10      245.66      268.81     16.57 o 
   3  -1  10      280.36      292.09     12.93 o 
   4  -1  10       52.48       49.75      6.41 o 
   5  -1  10        5.87       -2.41      5.20 o 
   6  -1  10      315.04      324.45     22.70 o 
   7  -1  10       24.31       25.07      7.06 o 
   8  -1  10        0.06       -2.92      2.92 o 
  -6   0  10       21.35       22.76      3.58 o 
  -5   0  10        0.57       -1.22      5.27 o 
  -4   0  10       28.39       24.04      8.94 o 
  -3   0  10      133.66      143.24     17.34 o 
  -2   0  10       25.37       26.37      9.08 o 
  -1   0  10      114.79      121.82      8.43 o 
   0   0  10     2450.62     2624.20    120.91 o 
   1   0  10      177.53      175.10     27.29 o 
   2   0  10     1118.96     1191.76     35.02 o 
   3   0  10      111.03      103.72      9.63 o 
   4   0  10       18.72        8.91      4.47 o 
   5   0  10      479.69      457.06     26.80 o 
   6   0  10      239.71      237.36     19.73 o 
   7   0  10      136.13      135.07     13.75 o 
   8   0  10       11.22        5.16      3.02 o 
  -6   1  10        6.35        5.91      2.54 o 
  -5   1  10       24.56       20.36      6.88 o 
  -4   1  10        4.21        4.62      6.22 o 
  -3   1  10        4.81        2.48      6.96 o 
  -2   1  10      113.48      115.06     15.09 o 
  -1   1  10     1745.63     1907.75     41.67 o 
   0   1  10       90.20       95.19     14.97 o 
   1   1  10      342.73      353.32     28.52 o 
   2   1  10       33.40       26.37     18.80 o 
   3   1  10        0.45       -3.46      3.46 o 
   4   1  10      170.94      138.83      9.26 o 
   5   1  10       12.58        8.68      6.53 o 
   6   1  10       18.10       13.68      7.33 o 
   7   1  10       12.30       12.05      6.35 o 
   8   1  10       10.25        3.72      5.68 o 
   9   1  10       86.61       93.34      7.15 o 
  -6   2  10       39.04       44.03      4.11 o 
  -5   2  10      126.97      120.71     13.10 o 
  -4   2  10       19.18       16.35      7.66 o 
  -3   2  10        4.64        3.18      6.99 o 
  -2   2  10     2438.45     2551.86     63.80 o 
  -1   2  10      359.56      410.54     19.31 o 
   0   2  10     1254.10     1371.61     83.37 o 
   1   2  10      100.73       65.73     14.38 o 
   2   2  10      382.17      312.39     44.16 o 
   3   2  10      615.78      598.12     18.06 o 
   4   2  10      653.35      587.20     18.19 o 
   5   2  10      237.80      231.71     18.76 o 
   6   2  10       42.79       31.37      8.59 o 
   7   2  10      335.60      385.62     22.56 o 
   8   2  10        9.50        9.95      3.99 o 
   9   2  10      237.97      238.68     11.94 o 
  -6   3  10        0.98        0.96      2.62 o 
  -5   3  10        0.06        0.45      4.88 o 
  -4   3  10       15.75       14.71      7.81 o 
  -3   3  10     1615.04     1683.76     52.98 o 
  -2   3  10       16.37       24.03      8.31 o 
  -1   3  10      186.17      177.04     14.81 o 
   0   3  10        2.52        5.22      4.82 o 
   1   3  10      106.31       87.82     23.98 o 
   2   3  10        2.61       12.10      6.91 o 
   3   3  10        3.60        2.04      6.89 o 
   4   3  10       38.35       18.89     26.09 o 
   5   3  10       15.46       18.79      7.02 o 
   6   3  10       71.09       77.85     11.72 o 
   7   3  10      168.13      189.06     15.89 o 
   8   3  10       18.27       11.17      4.75 o 
   9   3  10       48.23       51.66      7.08 o 
  -5   4  10        1.40        3.91      4.56 o 
  -4   4  10     1096.77     1135.53     60.15 o 
  -3   4  10      176.57      177.14     17.87 o 
  -2   4  10      481.58      457.42     26.87 o 
  -1   4  10       55.80       52.88     10.13 o 
   0   4  10     1101.17     1102.41     38.57 o 
   1   4  10      427.97      428.39     22.72 o 
   2   4  10      999.51      929.43     31.80 o 
   3   4  10      146.13      146.64     13.55 o 
   4   4  10       86.68       74.94     10.52 o 
   5   4  10      817.78      792.08     32.88 o 
   6   4  10       17.77       20.21      7.34 o 
   7   4  10      167.18      164.77     14.70 o 
   8   4  10      316.73      339.39     12.11 o 
  -5   5  10      641.41      627.96     14.66 o 
  -4   5  10        3.91        6.14      3.67 o 
  -3   5  10       65.60       61.54     10.99 o 
  -2   5  10       49.18       47.82      9.83 o 
  -1   5  10      265.41      250.47     19.74 o 
   0   5  10      154.20      140.08     12.90 o 
   1   5  10       74.92       74.70     10.55 o 
   2   5  10        0.01       -1.43      3.04 o 
   3   5  10        9.26       10.01      5.48 o 
   4   5  10       23.94       21.18      4.67 o 
   5   5  10      110.49      105.86     12.69 o 
   6   5  10        0.39        4.85      5.68 o 
   7   5  10       35.93       35.99      7.45 o 
   8   5  10       26.95       24.63      5.63 o 
  -5   6  10       41.81       39.25      3.98 o 
  -4   6  10       87.59       77.46      7.12 o 
  -3   6  10       10.57        7.82      5.81 o 
  -2   6  10      941.19      882.53     36.52 o 
  -1   6  10      305.81      292.19     21.28 o 
   0   6  10      612.05      622.13     30.29 o 
   1   6  10       46.16       55.72      9.89 o 
   2   6  10       34.19       28.22      5.02 o 
   3   6  10     1147.86      997.50     34.77 o 
   4   6  10       12.30       12.64      3.80 o 
   5   6  10        0.18        0.99      2.83 o 
   6   6  10      770.90      771.91     31.20 o 
   7   6  10       54.22       61.35      8.82 o 
   8   6  10       11.99        4.54      4.08 o 
  -5   7  10       22.43       11.18      3.23 o 
  -4   7  10       45.59       45.14      9.14 o 
  -3   7  10      160.94      155.60     14.83 o 
  -2   7  10      141.27      122.06     13.99 o 
  -1   7  10      101.56       89.68     12.41 o 
   0   7  10       60.35       58.90     10.72 o 
   1   7  10        2.51       -0.17      4.02 o 
   2   7  10       31.64       22.58      6.43 o 
   3   7  10        2.17        2.75      4.62 o 
   4   7  10        5.17        5.71      3.24 o 
   5   7  10       13.58       10.92      3.95 o 
   6   7  10       81.56       78.51     11.08 o 
   7   7  10       14.96       14.48      8.26 o 
  -4   8  10      334.91      328.84     19.21 o 
  -3   8  10      188.95      184.00     15.08 o 
  -2   8  10      160.53      150.96     14.83 o 
  -1   8  10       25.37       25.56      7.70 o 
   0   8  10        2.20        0.89      5.77 o 
   1   8  10      856.18      871.87     23.34 o 
   2   8  10        2.09       -5.45      5.45 o 
   3   8  10      263.19      238.78     17.74 o 
   4   8  10      973.28      931.92     23.41 o 
   5   8  10      183.15      170.77     10.16 o 
   6   8  10        0.53        2.19      4.90 o 
   7   8  10      101.32      111.50      9.64 o 
  -4   9  10       43.87       38.10      5.60 o 
  -3   9  10       40.70       33.52      6.99 o 
  -2   9  10       70.20       67.71     10.08 o 
  -1   9  10        0.66       -4.54      5.20 o 
   0   9  10      130.81      134.28     14.53 o 
   1   9  10       44.91       44.54      5.90 o 
   2   9  10        0.53       -0.17      4.30 o 
   3   9  10        7.77       11.86      5.56 o 
   4   9  10       15.69       15.61      3.72 o 
   5   9  10        0.72       -1.66      5.32 o 
   6   9  10        7.44        8.96      4.80 o 
   7   9  10       34.81       42.58      5.93 o 
  -3  10  10       19.38       16.24      3.30 o 
  -2  10  10        8.39       10.09      5.23 o 
  -1  10  10      366.83      365.83     20.93 o 
   0  10  10        2.13        0.55      4.72 o 
   1  10  10      416.44      455.84     16.01 o 
   2  10  10      780.53      773.68     20.94 o 
   3  10  10      301.83      285.41     17.98 o 
   4  10  10       27.39       35.00      7.38 o 
   5  10  10      263.96      293.34     16.54 o 
   6  10  10      614.14      790.51     23.70 o 
  -3  11  10        0.38       -0.32      2.29 o 
  -2  11  10       80.91       89.08      8.73 o 
  -1  11  10       62.33       58.89      8.21 o 
   0  11  10       33.04       28.84      6.75 o 
   1  11  10        7.93       15.94      3.77 o 
   2  11  10       32.48       34.34      4.96 o 
   3  11  10        5.57        7.82      3.03 o 
   4  11  10       21.76       22.75      4.95 o 
   5  11  10       46.72       62.03      7.58 o 
   6  11  10       60.01       85.52      7.42 o 
  -1  12  10      207.41      215.01     12.41 o 
   0  12  10      440.54      467.05     19.85 o 
   1  12  10      229.49      239.58      9.21 o 
   2  12  10       73.36       75.78      5.96 o 
   3  12  10      301.35      302.21     16.40 o 
   4  12  10      649.02      671.98     66.82 o 
   5  12  10       85.89      104.64      7.98 o 
   0  13  10       92.88       96.82      7.53 o 
   1  13  10        4.88        4.09      3.32 o 
   2  13  10        0.43       -0.52      1.94 o 
   3  13  10       35.45       37.48      3.57 o 
   0 -11  11       15.77       12.91      3.80 o 
   1 -11  11      184.60      186.74     11.59 o 
   2 -11  11       70.98       67.74      7.28 o 
   3 -11  11       18.94       15.68      3.81 o 
  -1 -10  11        6.61        2.72      3.29 o 
   0 -10  11      136.76      124.93     10.82 o 
   1 -10  11      119.65      120.39     11.13 o 
   2 -10  11        0.23        1.67      3.62 o 
   3 -10  11      291.25      251.28     23.28 o 
   4 -10  11       20.15       15.36      2.55 o 
  -3  -9  11        1.82        1.16      2.85 o 
  -2  -9  11       12.42        8.80      8.66 o 
  -1  -9  11      124.89      120.30     11.10 o 
   0  -9  11       51.18       47.45      8.31 o 
   1  -9  11       13.40       13.79      3.45 o 
   2  -9  11      122.83      108.60      7.45 o 
   3  -9  11       48.39       50.94      7.39 o 
   4  -9  11       55.32       54.69      4.94 o 
   5  -9  11      214.48      207.44     11.31 o 
  -4  -8  11       27.25       23.67      3.89 o 
  -3  -8  11       46.42       54.05      6.72 o 
  -2  -8  11      220.84      204.66     10.94 o 
  -1  -8  11      158.35      161.30     10.32 o 
   0  -8  11        0.00        2.04      4.28 o 
   1  -8  11      657.20      633.06     18.25 o 
   2  -8  11       62.59       55.47      6.16 o 
   3  -8  11        0.54        0.54      2.93 o 
   4  -8  11        9.79        5.03      3.10 o 
   5  -8  11      234.88      252.54     14.50 o 
   6  -8  11        8.09        8.32      3.43 o 
  -4  -7  11        3.01        4.60      3.44 o 
  -3  -7  11       12.94       14.04      3.20 o 
  -2  -7  11       31.85       35.33      4.89 o 
  -1  -7  11        4.49        3.30      3.20 o 
   0  -7  11      238.24      200.93     17.27 o 
   1  -7  11      105.80       90.77      7.90 o 
   2  -7  11       45.77       39.12      5.70 o 
   3  -7  11      311.95      295.89     13.20 o 
   4  -7  11      103.77       87.47     12.67 o 
   5  -7  11       50.32       40.46      7.03 o 
   6  -7  11       26.07       31.01      5.55 o 
   7  -7  11      143.98      129.46      7.28 o 
  -4  -6  11      134.65      138.82     10.49 o 
  -3  -6  11       80.85       97.04     10.27 o 
  -2  -6  11        6.29        3.74      3.29 o 
  -1  -6  11      648.38      593.08     29.08 o 
   0  -6  11      144.94      142.25     13.67 o 
   1  -6  11        5.49        3.30      4.78 o 
   2  -6  11       24.17       19.09      5.71 o 
   3  -6  11      455.31      459.94     13.60 o 
   4  -6  11       27.41       21.44      4.70 o 
   5  -6  11        5.01        0.62      3.21 o 
   6  -6  11       42.20       39.63      6.84 o 
   7  -6  11        1.60       -1.07      2.62 o 
  -5  -5  11        2.59        5.60      3.21 o 
  -4  -5  11       16.21       14.34      3.51 o 
  -3  -5  11        0.56       -1.31      3.46 o 
  -2  -5  11      237.68      214.84     12.83 o 
  -1  -5  11       54.32       37.82      8.74 o 
   0  -5  11       22.38       15.13      7.96 o 
   1  -5  11      136.52      139.55     10.22 o 
   2  -5  11      213.57      205.29      9.52 o 
   3  -5  11       58.17       58.17      5.31 o 
   4  -5  11      103.08       93.12      8.04 o 
   5  -5  11      184.39      170.51      9.97 o 
   6  -5  11      657.53      651.89     32.42 o 
   7  -5  11        3.31        4.53      3.18 o 
  -5  -4  11       10.48       15.06      4.21 o 
  -4  -4  11       22.46       25.60      3.49 o 
  -3  -4  11      252.43      229.45     13.92 o 
  -2  -4  11      167.74      142.90     10.80 o 
  -1  -4  11        7.50        7.01      3.43 o 
   0  -4  11        4.90        4.23      3.39 o 
   1  -4  11      424.72      423.94     17.24 o 
   2  -4  11       65.11       60.91      5.68 o 
   3  -4  11       15.50       11.04      3.11 o 
   4  -4  11       76.23       77.79      7.63 o 
   5  -4  11       41.49       41.17      5.83 o 
   6  -4  11       11.36       11.06      3.64 o 
   7  -4  11       59.85       57.78      5.24 o 
  -5  -3  11        0.64       -1.14      3.22 o 
  -4  -3  11      106.28      113.85      6.60 o 
  -3  -3  11        7.04       -6.92      6.92 o 
  -2  -3  11       10.50        7.27      5.76 o 
  -1  -3  11        3.66       10.52      4.95 o 
   0  -3  11      349.14      352.39     20.73 o 
   1  -3  11       99.88       99.71      8.90 o 
   2  -3  11      149.04      139.60      7.85 o 
   3  -3  11       15.13       12.70      4.41 o 
   4  -3  11     1757.25     1723.20     33.13 o 
   5  -3  11        5.72        5.58      3.58 o 
   6  -3  11      192.18      184.42     10.00 o 
   7  -3  11        0.01        2.67      6.29 o 
  -5  -2  11       37.54       30.73      4.60 o 
  -4  -2  11       62.48       45.03     10.04 o 
  -3  -2  11        0.99        2.69      5.71 o 
  -2  -2  11       18.71       22.48      8.19 o 
  -1  -2  11      197.99      226.37     12.41 o 
   0  -2  11       51.31       50.76      8.85 o 
   1  -2  11       33.60       17.51     25.41 o 
   2  -2  11      115.54      112.56      9.11 o 
   3  -2  11      319.98      306.70     14.76 o 
   4  -2  11       25.21       21.83      5.02 o 
   5  -2  11       38.24       29.39      5.21 o 
   6  -2  11       15.42        8.76      6.48 o 
   7  -2  11        0.38        2.80      4.33 o 
   8  -2  11        1.69       -0.34      2.71 o 
  -5  -1  11        1.11        1.09      3.10 o 
  -4  -1  11        5.30       -0.12      5.27 o 
  -3  -1  11        5.67        0.81      6.40 o 
  -2  -1  11      236.35      230.81     20.79 o 
  -1  -1  11      144.13      163.06     11.08 o 
   0  -1  11      132.83      126.80     13.60 o 
   1  -1  11      233.23      239.60     16.51 o 
   2  -1  11     2547.10     2591.39     80.76 o 
   3  -1  11        1.31        4.84      3.77 o 
   4  -1  11      138.39      119.39      9.58 o 
   5  -1  11       17.38       12.85      3.31 o 
   6  -1  11      439.81      425.14     24.77 o 
   7  -1  11       50.64       66.45      9.17 o 
   8  -1  11       18.38       15.18      3.36 o 
  -5   0  11        3.70        5.05      4.88 o 
  -4   0  11       51.84       42.25      9.45 o 
  -3   0  11       54.86       71.27     12.69 o 
  -2   0  11        8.01        5.99      6.81 o 
  -1   0  11       62.41       61.57      7.47 o 
   0   0  11      204.36      196.46     12.47 o 
   1   0  11      734.37      774.21     28.75 o 
   2   0  11       17.83       16.47      4.47 o 
   3   0  11        2.12        1.81      5.39 o 
   4   0  11       23.16       24.08      5.12 o 
   5   0  11       37.44       32.51      5.62 o 
   6   0  11        0.21        0.28      6.09 o 
   7   0  11       16.22       11.40      5.71 o 
   8   0  11       26.31       24.93      3.65 o 
  -5   1  11        1.54       -3.14      4.36 o 
  -4   1  11       39.14       34.47      9.01 o 
  -3   1  11       86.82       84.92     13.73 o 
  -2   1  11       97.08       96.29      8.90 o 
  -1   1  11      641.75      708.95     22.28 o 
   0   1  11     1787.87     1871.70     57.99 o 
   1   1  11        8.20       10.17      5.74 o 
   2   1  11        0.74       -1.90      4.02 o 
   3   1  11      161.27      162.55     10.16 o 
   4   1  11     1721.47     1627.67     57.08 o 
   5   1  11       93.36       76.06     12.37 o 
   6   1  11        0.39       -3.26      6.52 o 
   7   1  11       11.48        9.77      5.78 o 
   8   1  11      133.72      146.12     18.39 o 
  -5   2  11       19.76       13.58      5.64 o 
  -4   2  11        1.34        3.04      6.70 o 
  -3   2  11       75.69       65.25     12.16 o 
  -2   2  11      374.73      369.18     25.50 o 
  -1   2  11      506.21      502.56     28.24 o 
   0   2  11        5.35        9.26      5.28 o 
   1   2  11       19.24       22.55     11.13 o 
   2   2  11       22.44       35.56      5.07 o 
   3   2  11      204.76      193.94     21.90 o 
   4   2  11        2.82        1.25      5.09 o 
   5   2  11       25.00       18.89      7.42 o 
   6   2  11       28.68       19.63      7.80 o 
   7   2  11        1.04        1.54      4.99 o 
   8   2  11        4.03       -0.50      3.72 o 
  -5   3  11       19.21       17.00      5.16 o 
  -4   3  11       65.61       63.65     10.03 o 
  -3   3  11      325.61      332.32     23.63 o 
  -2   3  11      619.40      582.21     31.46 o 
  -1   3  11       11.38       11.41      6.25 o 
   0   3  11      170.00      190.20     17.05 o 
   1   3  11      373.56      361.17     88.75 o 
   2   3  11     2615.84     2608.03     49.08 o 
   3   3  11      142.92      108.54      9.07 o 
   4   3  11      207.14      167.50     20.92 o 
   5   3  11        9.00        6.77      6.37 o 
   6   3  11       62.97       59.06     10.53 o 
   7   3  11       43.93       46.97      8.76 o 
   8   3  11        3.37        3.86      6.96 o 
  -5   4  11       42.31       32.90      5.53 o 
  -4   4  11      389.35      374.87     22.00 o 
  -3   4  11      118.00      119.22     14.79 o 
  -2   4  11       53.24       41.51      9.65 o 
  -1   4  11       36.81       35.12      8.11 o 
   0   4  11       36.16       35.59      8.45 o 
   1   4  11      272.15      286.07     19.14 o 
   2   4  11       21.90       16.15      5.34 o 
   3   4  11       36.10       28.09      5.16 o 
   4   4  11       14.17        7.53      4.85 o 
   5   4  11        1.88        1.26      5.18 o 
   6   4  11        0.52       -0.76      6.04 o 
   7   4  11       52.28       52.78      9.12 o 
   8   4  11       41.00       42.18      5.75 o 
  -4   5  11      138.19      134.85      7.82 o 
  -3   5  11        6.70        4.55      5.38 o 
  -2   5  11      194.33      199.98     18.18 o 
  -1   5  11      265.38      260.00     20.44 o 
   0   5  11     1508.76     1546.70     46.81 o 
   1   5  11      162.89      129.21     13.61 o 
   2   5  11     1062.20      945.76     32.74 o 
   3   5  11       15.13        2.81      4.85 o 
   4   5  11       10.94        2.20      4.58 o 
   5   5  11        9.22        8.39      5.36 o 
   6   5  11        3.45        0.66      5.43 o 
   7   5  11      123.75      130.76     11.86 o 
   8   5  11        3.83       -2.66      2.66 o 
  -4   6  11       42.14       38.42      4.52 o 
  -3   6  11       16.51       13.94      6.09 o 
  -2   6  11       79.70       73.45     11.44 o 
  -1   6  11      121.48      118.87     14.11 o 
   0   6  11       46.24       39.57      9.01 o 
   1   6  11       72.80       62.51     10.35 o 
   2   6  11        9.90        9.56      3.88 o 
   3   6  11        8.26        6.43      5.32 o 
   4   6  11        1.26       -2.38      5.74 o 
   5   6  11        2.08        0.18      5.03 o 
   6   6  11       37.66       39.72      8.36 o 
   7   6  11        2.77       -1.18      4.73 o 
   8   6  11       74.81       53.74      6.15 o 
  -4   7  11       57.21       53.42      4.44 o 
  -3   7  11       50.98       47.19      8.43 o 
  -2   7  11      332.52      317.05     20.96 o 
  -1   7  11       81.02       72.91     11.33 o 
   0   7  11     1381.10     1361.26     44.57 o 
   1   7  11       31.72       25.96      7.57 o 
   2   7  11      127.47      122.56      8.84 o 
   3   7  11        6.27        0.30      4.58 o 
   4   7  11       34.51       28.23      7.16 o 
   5   7  11      209.61      209.12     16.43 o 
   6   7  11       70.58       75.92     10.02 o 
   7   7  11      132.55      135.13     18.74 o 
  -3   8  11       36.31       33.80      6.73 o 
  -2   8  11       25.19       25.85      7.10 o 
  -1   8  11       86.86       84.73     11.50 o 
   0   8  11        8.18        2.03      5.33 o 
   1   8  11       19.21       26.42      7.35 o 
   2   8  11        0.12       -0.78      2.73 o 
   3   8  11        0.19        1.25      2.92 o 
   4   8  11        2.48       -1.23      4.65 o 
   5   8  11        3.92        0.04      4.84 o 
   6   8  11       28.39       41.01      7.55 o 
   7   8  11        0.73       -3.43      3.63 o 
  -3   9  11       11.56       15.30      3.16 o 
  -2   9  11      679.54      698.92     26.13 o 
  -1   9  11       36.68       39.15      8.35 o 
   0   9  11       89.46       78.66     11.01 o 
   1   9  11       22.31       21.88      6.77 o 
   2   9  11      103.39       96.91      7.79 o 
   3   9  11      124.48      122.54      8.42 o 
   4   9  11      315.08      316.90     18.60 o 
   5   9  11      252.73      301.52     17.19 o 
   6   9  11        1.09        4.70      4.21 o 
  -2  10  11        3.43        5.21      3.95 o 
  -1  10  11       20.71       17.59      5.82 o 
   0  10  11        5.14        4.78      4.93 o 
   1  10  11        9.76        6.40      4.82 o 
   2  10  11        4.75        1.92      2.90 o 
   3  10  11        0.15        1.08      2.69 o 
   4  10  11        4.98       10.85      4.99 o 
   5  10  11        0.36       -0.34      4.07 o 
   6  10  11       46.12       55.69      6.22 o 
  -2  11  11       13.64       10.56      3.01 o 
  -1  11  11        8.13        6.50      4.21 o 
   0  11  11       72.74       80.03      9.03 o 
   1  11  11       29.07       32.60      6.47 o 
   2  11  11      426.99      483.55     13.39 o 
   3  11  11      229.83      263.52      9.83 o 
   4  11  11        8.90        7.30      4.11 o 
   5  11  11       68.39       89.17      7.68 o 
   0  12  11        7.97        8.99      3.89 o 
   1  12  11        3.65       -2.46      3.34 o 
   2  12  11        6.69        6.63      2.63 o 
   3  12  11        7.89        0.07      7.22 o 
   4  12  11        0.53       -0.18      2.56 o 
   1 -11  12       55.83       51.53      4.82 o 
   0 -10  12       87.57       92.07      7.65 o 
   1 -10  12      117.99      118.46      9.21 o 
   2 -10  12        8.04        7.96      3.45 o 
   3 -10  12        0.08        2.95      2.82 o 
  -1  -9  12      253.38      283.88     13.79 o 
   0  -9  12       52.10       43.88      6.85 o 
   1  -9  12        0.63        5.50      4.01 o 
   2  -9  12        0.07        2.25      2.57 o 
   3  -9  12        5.36        0.70      3.60 o 
   4  -9  12        0.02        0.84      2.64 o 
   5  -9  12        0.30        0.63      2.00 o 
  -2  -8  12       58.97       56.07      4.13 o 
  -1  -8  12       48.14       47.51      7.26 o 
   0  -8  12        0.15        1.91      3.76 o 
   1  -8  12        1.32        0.83      4.10 o 
   2  -8  12       79.16       79.25      6.39 o 
   3  -8  12       81.10       80.68      6.30 o 
   4  -8  12        4.81        3.69      2.45 o 
   5  -8  12       74.10       68.16      6.84 o 
  -3  -7  12      306.48      335.17     13.30 o 
  -2  -7  12       33.24       29.99      3.93 o 
  -1  -7  12       32.91       17.05      5.77 o 
   0  -7  12        9.40        3.04      4.45 o 
   1  -7  12      150.30      153.58      9.11 o 
   2  -7  12        0.59        2.39      3.12 o 
   3  -7  12        4.61        4.44      3.14 o 
   4  -7  12      103.86       98.70      9.97 o 
   5  -7  12        0.07        0.44      3.52 o 
   6  -7  12      115.99      115.14      8.06 o 
  -4  -6  12        6.80        4.97      2.98 o 
  -3  -6  12        4.38        1.64      3.22 o 
  -2  -6  12       12.88        9.72      4.75 o 
  -1  -6  12        9.64        2.29      9.85 o 
   0  -6  12      176.04      189.49     10.16 o 
   1  -6  12       38.13       34.82      6.97 o 
   2  -6  12        1.43       -3.53      3.53 o 
   3  -6  12      375.56      353.63     11.14 o 
   4  -6  12       97.26       95.09      7.44 o 
   5  -6  12        0.47        2.10      2.81 o 
   6  -6  12      266.67      247.10     12.98 o 
  -4  -5  12       15.77       13.99      4.10 o 
  -3  -5  12      101.80       90.24      6.85 o 
  -2  -5  12       11.78       17.06      4.16 o 
  -1  -5  12      403.85      423.38     23.57 o 
   0  -5  12        9.93       13.29      4.12 o 
   1  -5  12        1.78        1.44      3.86 o 
   2  -5  12      447.14      448.86     17.04 o 
   3  -5  12       50.19       53.57      5.01 o 
   4  -5  12      209.34      206.31     10.90 o 
   5  -5  12      181.49      183.03      9.70 o 
   6  -5  12      115.39      123.34      5.78 o 
   7  -5  12       20.23       14.82      3.24 o 
  -4  -4  12       25.56       24.26      4.67 o 
  -3  -4  12       16.33       19.44      3.14 o 
  -2  -4  12      147.10      155.86     10.36 o 
  -1  -4  12        1.04       -0.63      5.10 o 
   0  -4  12       10.60       13.92      4.28 o 
   1  -4  12      736.81      680.56     21.34 o 
   2  -4  12      231.30      224.43     12.43 o 
   3  -4  12        3.49       10.85      4.06 o 
   4  -4  12      824.90      763.25     20.68 o 
   5  -4  12      527.92      518.92     23.79 o 
   6  -4  12       59.59       58.03      6.04 o 
   7  -4  12       34.68       31.28      5.20 o 
  -4  -3  12        2.40        4.40      2.37 o 
  -3  -3  12      304.55      321.65     13.72 o 
  -2  -3  12       26.17       19.67      6.80 o 
  -1  -3  12       23.52       31.62      6.12 o 
   0  -3  12      733.47      750.00     29.00 o 
   1  -3  12      287.72      291.05     14.17 o 
   2  -3  12      205.73      205.90     12.00 o 
   3  -3  12      781.26      777.09     17.69 o 
   4  -3  12      303.41      303.80     11.19 o 
   5  -3  12        5.53        5.42      3.49 o 
   6  -3  12      170.28      158.27     13.97 o 
   7  -3  12        3.35        1.66      2.05 o 
  -5  -2  12        5.85        2.70      2.92 o 
  -4  -2  12       35.67       33.64      3.66 o 
  -3  -2  12        8.69        6.23      5.45 o 
  -2  -2  12       48.98       51.04     10.18 o 
  -1  -2  12      622.09      616.09     19.18 o 
   0  -2  12      447.00      431.98     23.09 o 
   1  -2  12       21.59       17.28      7.15 o 
   2  -2  12     1530.09     1476.82     31.13 o 
   3  -2  12     1437.20     1415.82     50.19 o 
   4  -2  12       78.66       73.79      8.09 o 
   5  -2  12       37.59       34.53      5.36 o 
   6  -2  12       14.17       16.38      3.77 o 
   7  -2  12        5.02       10.16      4.48 o 
  -5  -1  12       72.86       64.49      4.79 o 
  -4  -1  12       26.60       26.34      7.09 o 
  -3  -1  12      118.32      123.34     14.69 o 
  -2  -1  12      465.06      452.02     27.44 o 
  -1  -1  12      371.34      384.59     15.84 o 
   0  -1  12       92.83       99.71     12.20 o 
   1  -1  12     1240.28     1244.73     40.80 o 
   2  -1  12      704.94      708.70     21.54 o 
   3  -1  12        7.37        3.15      3.89 o 
   4  -1  12      113.20      103.59      8.83 o 
   5  -1  12        4.33       10.51      3.33 o 
   6  -1  12        0.94       -1.68      5.63 o 
   7  -1  12        0.56        1.59      4.55 o 
   8  -1  12       54.47       47.03      5.11 o 
  -5   0  12       14.93       14.95      2.96 o 
  -4   0  12       32.04       27.62      7.23 o 
  -3   0  12      253.87      234.51     19.36 o 
  -2   0  12      448.15      424.25     26.75 o 
  -1   0  12       24.27       22.16      5.41 o 
   0   0  12     1454.80     1524.83     50.91 o 
   1   0  12     1451.15     1436.55     44.84 o 
   2   0  12      132.91      115.01     13.79 o 
   3   0  12        6.73        3.83      4.17 o 
   4   0  12       73.89       65.97      7.30 o 
   5   0  12        5.22        6.43      6.31 o 
   6   0  12       13.33        9.48      6.43 o 
   7   0  12       69.92       78.38      9.37 o 
   8   0  12       82.51       72.75      9.94 o 
  -5   1  12      117.61      118.36      5.85 o 
  -4   1  12      106.48       89.28     11.19 o 
  -3   1  12      140.20      129.97     14.81 o 
  -2   1  12       11.85        5.00      7.24 o 
  -1   1  12      649.17      679.35     25.43 o 
   0   1  12      903.40      969.24     37.95 o 
   1   1  12       33.31       17.20      7.21 o 
   2   1  12        9.99        9.14      6.40 o 
   3   1  12       49.43       47.20      6.77 o 
   4   1  12        0.24       -3.98      7.73 o 
   5   1  12        3.24        3.08      5.88 o 
   6   1  12       33.84       28.10      8.56 o 
   7   1  12        7.86        9.25      5.14 o 
   8   1  12        6.51       -2.76      2.76 o 
  -5   2  12       52.31       46.38      3.75 o 
  -4   2  12      214.28      203.82     15.56 o 
  -3   2  12       14.74        7.45      6.21 o 
  -2   2  12      751.29      825.35     54.89 o 
  -1   2  12      532.49      560.75     19.92 o 
   0   2  12      189.19      184.15     11.69 o 
   1   2  12        2.54       -4.30      7.49 o 
   2   2  12      204.56      187.47     17.02 o 
   3   2  12       12.29       12.20      4.24 o 
   4   2  12       11.60       17.96      8.68 o 
   5   2  12       92.74       93.36     12.77 o 
   6   2  12      307.72      277.80     19.22 o 
   7   2  12       99.80      103.77     11.00 o 
   8   2  12       59.33       61.35      8.67 o 
  -4   3  12        0.38       -1.19      4.84 o 
  -3   3  12       96.82       89.78     12.57 o 
  -2   3  12      553.49      601.20     31.11 o 
  -1   3  12       10.37        6.95      5.83 o 
   0   3  12        3.47        4.95      5.57 o 
   1   3  12       48.69       10.61      7.03 o 
   2   3  12       10.63        2.44      5.49 o 
   3   3  12        1.86        7.63      5.42 o 
   4   3  12        0.00        4.73      3.72 o 
   5   3  12       15.98       17.55      7.22 o 
   6   3  12        1.01        0.84      5.73 o 
   7   3  12       17.77       14.25      5.64 o 
   8   3  12        5.18        2.24      2.25 o 
  -4   4  12      306.35      324.12     17.40 o 
  -3   4  12       76.55       79.70     11.44 o 
  -2   4  12      117.50      110.96     13.97 o 
  -1   4  12        2.03        2.13      5.67 o 
   0   4  12      216.74      206.92     17.96 o 
   1   4  12        8.12       -0.25      4.51 o 
   2   4  12        3.65       -0.91      4.16 o 
   3   4  12       29.14       22.86      4.97 o 
   4   4  12      480.77      401.12     24.81 o 
   5   4  12       98.79       85.86     11.56 o 
   6   4  12      136.04      139.66     13.69 o 
   7   4  12      140.19      148.27     12.46 o 
   8   4  12       20.43        4.43      4.27 o 
  -4   5  12      153.78      151.67     11.26 o 
  -3   5  12        0.95        5.17      4.75 o 
  -2   5  12        0.33       -1.25      5.50 o 
  -1   5  12        2.88       -7.34      7.34 o 
   0   5  12       65.87       68.12     10.99 o 
   1   5  12        0.15       -1.93      5.02 o 
   2   5  12        3.49       10.59      4.88 o 
   3   5  12       32.58       29.22      5.24 o 
   4   5  12        0.45       -0.72      3.36 o 
   5   5  12        6.54       10.09      5.63 o 
   6   5  12        0.22        4.05      5.22 o 
   7   5  12       21.89       20.05      6.10 o 
  -4   6  12       29.94       27.61      4.87 o 
  -3   6  12        0.22       -2.60      2.91 o 
  -2   6  12      114.13      104.34     12.13 o 
  -1   6  12       61.66       62.54     10.40 o 
   0   6  12        0.70        4.52      5.22 o 
   1   6  12        1.23       -4.60      4.60 o 
   2   6  12      315.72      264.23     14.93 o 
   3   6  12       66.70       55.78      6.80 o 
   4   6  12       90.76       80.13     10.52 o 
   5   6  12      257.85      252.72     17.43 o 
   6   6  12        0.95       -1.03      4.89 o 
   7   6  12        5.09        7.19      4.19 o 
  -3   7  12        5.44        2.50      2.56 o 
  -2   7  12       54.68       49.71      8.65 o 
  -1   7  12        0.97        2.57      4.58 o 
   0   7  12       22.86       29.20      7.89 o 
   1   7  12       36.44       33.25      7.67 o 
   2   7  12        0.44       -3.14      3.14 o 
   3   7  12        0.42        0.19      3.36 o 
   4   7  12        1.44       -0.01      4.43 o 
   5   7  12        4.43       -2.17      4.85 o 
   6   7  12        1.53        4.60      4.97 o 
   7   7  12       12.57       14.36      4.05 o 
  -3   8  12       48.10       44.63      3.89 o 
  -2   8  12        5.68        0.62      3.89 o 
  -1   8  12       15.37       13.45      5.48 o 
   0   8  12      105.13      103.29     12.53 o 
   1   8  12       39.06       42.09      7.98 o 
   2   8  12        6.93        6.95      3.00 o 
   3   8  12      138.55      125.32      8.22 o 
   4   8  12       19.90       15.93      5.06 o 
   5   8  12       14.19       14.40      5.48 o 
   6   8  12      489.37      603.27     21.31 o 
  -2   9  12      135.89      146.31     10.86 o 
  -1   9  12       16.38       13.44      5.34 o 
   0   9  12        7.98       11.34      5.57 o 
   1   9  12        0.03       -4.79      4.79 o 
   2   9  12        0.96       -3.45      3.45 o 
   3   9  12        4.32        4.78      2.50 o 
   4   9  12        0.30        0.40      4.17 o 
   5   9  12        6.63       11.96      4.87 o 
   6   9  12        1.05       -0.89      3.61 o 
  -1  10  12       20.09       18.15      4.91 o 
   0  10  12        7.82       12.37      4.98 o 
   1  10  12       20.00       16.47      5.16 o 
   2  10  12        8.30        8.05      2.59 o 
   3  10  12       18.24       11.19      2.77 o 
   4  10  12      313.23      387.64     16.54 o 
   5  10  12        1.53       11.17      4.26 o 
   0  11  12       28.21       26.14      4.72 o 
   1  11  12       11.33       16.30      4.48 o 
   2  11  12        0.35       -1.32      3.02 o 
   3  11  12        0.31        4.56      3.27 o 
   4  11  12        0.80        0.93      2.87 o 
   0  -9  13       36.45       37.22      4.84 o 
   1  -9  13        0.23       -0.30      2.92 o 
   2  -9  13      119.83      117.04      8.50 o 
   3  -9  13       36.97       33.80      4.10 o 
  -1  -8  13       30.86       19.84      4.33 o 
   0  -8  13        7.04        7.30      3.85 o 
   1  -8  13      415.78      413.08     18.46 o 
   2  -8  13        3.47        6.04      2.68 o 
   3  -8  13        6.32        5.89      2.54 o 
   5  -8  13       62.87       54.77      4.82 o 
  -2  -7  13       14.38       15.27      3.49 o 
  -1  -7  13        1.37        0.80      3.43 o 
   0  -7  13      156.25      154.68     12.46 o 
   1  -7  13       85.26       91.97      6.38 o 
   2  -7  13       35.07       30.88      4.17 o 
   3  -7  13       35.64       32.39      4.12 o 
   4  -7  13      382.85      403.68     16.53 o 
   5  -7  13      194.95      184.01     10.34 o 
  -2  -6  13        2.76        1.32      2.27 o 
  -1  -6  13      417.64      440.85     20.45 o 
   0  -6  13       17.95       15.78      5.66 o 
   1  -6  13       19.28       21.29      4.04 o 
   2  -6  13       39.09       44.63      5.32 o 
   3  -6  13      202.46      195.74     11.19 o 
   4  -6  13      100.54       97.33      9.41 o 
   5  -6  13       62.93       56.60      6.65 o 
   6  -6  13        4.50        1.52      2.47 o 
  -3  -5  13        3.96       -0.94      1.78 o 
  -2  -5  13       85.42       87.29      9.29 o 
  -1  -5  13       41.31       49.80      8.16 o 
   0  -5  13       14.74       15.50      3.67 o 
   1  -5  13       52.25       47.64      8.83 o 
   2  -5  13      698.36      711.14     19.55 o 
   3  -5  13      349.34      340.44     10.23 o 
   4  -5  13       15.59       14.11      3.50 o 
   5  -5  13       15.27       10.00      3.05 o 
   6  -5  13       72.78       56.03      6.19 o 
  -3  -4  13      229.31      245.61     12.71 o 
  -2  -4  13       53.88       58.68      5.89 o 
  -1  -4  13       10.33       10.08      5.25 o 
   0  -4  13       33.42       31.59      5.14 o 
   1  -4  13      495.35      518.74     17.54 o 
   2  -4  13      141.96      137.68      9.60 o 
   3  -4  13       98.91       89.26      5.11 o 
   4  -4  13        1.35       -0.50      2.84 o 
   5  -4  13      209.18      213.51     14.06 o 
   6  -4  13        0.02       -0.57      1.81 o 
  -3  -3  13        0.15       -2.02      2.02 o 
  -2  -3  13        2.82        0.92      3.26 o 
  -1  -3  13       49.35       51.69      9.15 o 
   0  -3  13      525.79      547.16     17.91 o 
   1  -3  13      278.77      280.36     13.41 o 
   2  -3  13       24.19       21.21      4.80 o 
   3  -3  13       52.09       38.95      5.44 o 
   4  -3  13       12.62        9.36      3.44 o 
   5  -3  13      183.59      181.57      9.47 o 
   6  -3  13      159.12      149.29      7.06 o 
   7  -3  13       30.20       27.79      4.74 o 
  -4  -2  13       65.35       67.41     10.73 o 
  -3  -2  13        0.61        1.56      3.31 o 
  -2  -2  13       56.81       61.63      9.67 o 
  -1  -2  13      620.21      677.60     18.29 o 
   0  -2  13       89.14       90.56     10.82 o 
   1  -2  13       34.39       31.13      5.30 o 
   2  -2  13        3.79        1.12      3.19 o 
   3  -2  13       61.74       58.05      6.52 o 
   4  -2  13        2.83        0.96      3.27 o 
   5  -2  13      237.66      225.39     10.66 o 
   6  -2  13        0.85       -2.45      2.45 o 
   7  -2  13       47.38       40.01      5.87 o 
  -4  -1  13        1.50        0.57      2.61 o 
  -3  -1  13       12.74        2.08      4.94 o 
  -2  -1  13       93.76       86.37     12.04 o 
  -1  -1  13       61.66       68.28      6.79 o 
   0  -1  13        5.26       -0.47      4.18 o 
   1  -1  13       30.76       20.91      6.84 o 
   2  -1  13       24.48       27.38      5.17 o 
   3  -1  13      149.31      156.31     10.14 o 
   4  -1  13      612.45      603.27     18.99 o 
   5  -1  13       33.99       26.46      4.50 o 
   6  -1  13       34.49       32.55      6.98 o 
   7  -1  13       11.75       10.61      4.21 o 
  -4   0  13      103.14      120.72      7.58 o 
  -3   0  13      372.21      400.75     21.67 o 
  -2   0  13       37.74       35.03      8.95 o 
  -1   0  13        6.00        5.37      3.23 o 
   0   0  13       29.24       27.99      7.57 o 
   1   0  13       53.37       54.76      9.72 o 
   2   0  13        0.41       -3.93      3.93 o 
   3   0  13      454.05      448.57     16.75 o 
   4   0  13        2.04        0.98      3.38 o 
   5   0  13       33.30       29.29      3.85 o 
   6   0  13       90.59       88.34     10.33 o 
   7   0  13       17.76       19.53      5.38 o 
  -4   1  13        3.48        5.68      3.73 o 
  -3   1  13        0.10       -5.05      5.05 o 
  -2   1  13        4.64        7.95      5.99 o 
  -1   1  13        0.15       -0.80      3.35 o 
   0   1  13       66.69       79.55      7.78 o 
   1   1  13       22.57       28.07      8.24 o 
   2   1  13      899.41      879.64     34.33 o 
   3   1  13       12.11        5.23      4.29 o 
   4   1  13        0.92        0.05      3.92 o 
   5   1  13        7.77        2.62      3.29 o 
   6   1  13      507.21      504.05     23.26 o 
   7   1  13       76.36       80.64      8.37 o 
  -4   2  13       11.63        8.14      4.08 o 
  -3   2  13       47.41       58.51      9.07 o 
  -2   2  13       25.14       30.19      4.82 o 
  -1   2  13      282.17      294.13     14.11 o 
   0   2  13        2.42        4.18      4.82 o 
   1   2  13      289.54      290.54     20.81 o 
   2   2  13        6.90        4.97      5.70 o 
   3   2  13        2.30       -0.68      4.30 o 
   4   2  13       71.86       54.54      6.65 o 
   5   2  13       83.32       79.62     11.12 o 
   6   2  13        0.18       -6.05      6.05 o 
   7   2  13        0.87        0.97      3.68 o 
  -4   3  13       21.08       20.89      4.65 o 
  -3   3  13       10.21       11.38      5.25 o 
  -2   3  13       15.51       12.96      6.61 o 
  -1   3  13        3.03        0.66      3.51 o 
   0   3  13      453.59      505.10     18.41 o 
   1   3  13        1.42        1.13      5.47 o 
   2   3  13      108.43      108.30     13.08 o 
   3   3  13        5.07       -2.33      3.91 o 
   4   3  13      973.03      924.70     23.02 o 
   5   3  13      288.80      263.84     18.18 o 
   6   3  13      151.50      147.62     13.21 o 
   7   3  13       83.84       95.58      9.17 o 
  -4   4  13        4.51        0.73      2.52 o 
  -3   4  13      203.80      196.66     14.52 o 
  -2   4  13        2.48        2.90      3.48 o 
  -1   4  13       57.13       61.56      6.99 o 
   0   4  13        8.76        7.67      3.90 o 
   1   4  13       75.63       69.96      7.09 o 
   2   4  13       23.95       19.28      6.73 o 
   3   4  13      128.07      118.82      9.19 o 
   4   4  13       17.63       15.56      4.13 o 
   5   4  13        0.15        5.77      5.44 o 
   6   4  13       60.72       64.79      9.45 o 
   7   4  13        4.54        0.06      3.61 o 
  -3   5  13        8.07        9.13      4.84 o 
  -2   5  13       63.68       63.95      6.15 o 
  -1   5  13       22.66       26.07      6.30 o 
   0   5  13      213.41      230.87     17.36 o 
   1   5  13       25.57       29.68      6.85 o 
   2   5  13      687.98      621.92     28.02 o 
   3   5  13      485.90      478.35     16.75 o 
   4   5  13      218.29      214.25     10.69 o 
   5   5  13       51.76       55.67      9.02 o 
   6   5  13        6.08        3.52      4.65 o 
   7   5  13       46.80       51.81      6.61 o 
  -3   6  13        6.48        7.43      3.96 o 
  -2   6  13        6.48        7.77      3.32 o 
  -1   6  13       57.26       50.23      8.96 o 
   0   6  13        0.78        2.09      5.25 o 
   1   6  13       59.12       57.86      8.61 o 
   2   6  13      123.38      111.02     12.49 o 
   3   6  13        3.17        5.05      3.54 o 
   4   6  13       11.34       15.61      5.81 o 
   5   6  13        1.81        2.60      4.48 o 
   6   6  13        4.30        2.30      4.46 o 
   7   6  13        6.20        4.94      3.07 o 
  -2   7  13       97.67      100.92      4.88 o 
  -1   7  13       15.57       21.71      6.47 o 
   0   7  13      145.78      130.13     12.80 o 
   1   7  13      385.71      382.03     19.65 o 
   2   7  13      238.40      259.91     11.22 o 
   3   7  13        7.99       10.84      3.57 o 
   4   7  13        2.15        4.45      4.94 o 
   5   7  13      226.47      242.65     14.94 o 
   6   7  13        1.61       -0.12      3.94 o 
  -2   8  13        1.60        0.03      3.38 o 
  -1   8  13        5.35        5.48      4.08 o 
   0   8  13      164.84      171.16     13.32 o 
   1   8  13        3.18        1.87      3.96 o 
   2   8  13        2.82        0.21      2.50 o 
   3   8  13        0.00       -1.66      3.36 o 
   4   8  13        1.84        4.18      4.59 o 
   5   8  13        2.64        5.10      4.08 o 
   6   8  13       21.60       22.48      4.38 o 
  -1   9  13      173.80      179.97      7.59 o 
   0   9  13      128.46      159.28     11.56 o 
   1   9  13        1.03        2.28      3.62 o 
   2   9  13       57.43       65.39      5.17 o 
   3   9  13      319.49      360.98     14.83 o 
   4   9  13        6.47       14.99      4.65 o 
   5   9  13        0.76        0.24      3.10 o 
   0  10  13        7.51        6.76      2.32 o 
   1  10  13        2.26       -0.58      2.82 o 
   2  10  13       29.72       24.48      3.62 o 
   0  -8  14        3.80        6.03      2.55 o 
   1  -8  14       82.71       76.32      6.44 o 
   2  -8  14       19.30       15.53      3.38 o 
  -1  -7  14        0.08       -0.93      2.10 o 
   0  -7  14       39.90       37.81      5.42 o 
   1  -7  14       14.38       16.19      4.52 o 
   2  -7  14       71.82       65.85      4.57 o 
   3  -7  14        7.91        9.74      3.50 o 
   4  -7  14        4.84        0.90      2.67 o 
  -1  -6  14       32.76       27.85      4.79 o 
   0  -6  14       37.29       43.34      6.58 o 
   1  -6  14       46.91       45.06      4.21 o 
   2  -6  14        4.58        3.93      2.48 o 
   3  -6  14       63.75       65.87      5.93 o 
   4  -6  14       83.70       86.26      7.46 o 
   5  -6  14       38.26       37.70      4.59 o 
  -2  -5  14      112.29      105.53      7.76 o 
  -1  -5  14       88.02      103.27      9.53 o 
   0  -5  14      103.42      104.39      6.69 o 
   1  -5  14        7.01        7.37      2.62 o 
   2  -5  14        6.92        6.63      2.91 o 
   3  -5  14       56.19       51.27      4.77 o 
   4  -5  14       55.42       54.15      6.74 o 
   5  -5  14      157.24      137.29      8.74 o 
  -2  -4  14       50.10       39.91     10.20 o 
  -1  -4  14       21.47       26.04      6.12 o 
   0  -4  14        1.50        0.81      4.12 o 
   1  -4  14      132.83      152.69      8.88 o 
   2  -4  14       37.04       29.80      4.37 o 
   3  -4  14       27.37       22.39      4.08 o 
   4  -4  14      202.27      200.66      8.70 o 
   5  -4  14        9.06        7.23      2.65 o 
  -2  -3  14       58.01       60.66      5.07 o 
  -1  -3  14        0.20       -0.97      4.02 o 
   0  -3  14      168.65      186.14      9.62 o 
   1  -3  14       10.89       11.06      3.84 o 
   2  -3  14       32.59       34.45      5.11 o 
   3  -3  14      333.67      339.24     18.83 o 
   4  -3  14        0.05       -0.52      2.65 o 
   5  -3  14        0.10       -2.42      4.32 o 
   6  -3  14        1.90        2.13      2.27 o 
  -3  -2  14       10.74       12.86      2.58 o 
  -2  -2  14        2.48        2.10      2.50 o 
  -1  -2  14       90.71      106.33     11.17 o 
   0  -2  14        1.41        3.95      3.11 o 
   1  -2  14        1.44       -1.23      3.08 o 
   2  -2  14      295.22      315.65     13.26 o 
   3  -2  14       37.73       37.11      7.48 o 
   4  -2  14      222.67      229.36      8.39 o 
   5  -2  14        4.58        5.91      2.83 o 
   6  -2  14       19.49       11.81      4.28 o 
  -3  -1  14       17.27       19.38      2.41 o 
  -2  -1  14      421.66      497.51     14.74 o 
  -1  -1  14        1.79        3.17      6.15 o 
   0  -1  14        3.92        0.54      4.11 o 
   1  -1  14      360.28      385.64     14.76 o 
   2  -1  14       13.47       10.70      3.88 o 
   3  -1  14       17.09       14.82      5.97 o 
   4  -1  14       24.14       23.78      4.43 o 
   5  -1  14       15.72       19.74      3.59 o 
   6  -1  14       14.16       11.63      4.43 o 
   7  -1  14       10.14        8.07      2.64 o 
  -3   0  14       20.84       27.46      3.55 o 
  -2   0  14        2.53        1.13      4.11 o 
  -1   0  14        1.35       -3.20      3.20 o 
   0   0  14      296.42      348.30     18.95 o 
   1   0  14      167.76      179.59     15.07 o 
   2   0  14      132.72      136.77      9.02 o 
   3   0  14        4.50        0.64      4.47 o 
   4   0  14      136.34      120.08      8.31 o 
   5   0  14      222.28      216.02      9.41 o 
   6   0  14      306.31      308.34     15.32 o 
   7   0  14        1.60       -2.09      2.93 o 
  -3   1  14        3.51        2.56      3.54 o 
  -2   1  14        4.41        0.82      4.54 o 
  -1   1  14      229.19      263.90     11.10 o 
   0   1  14      113.04      115.92     11.84 o 
   1   1  14       42.67       43.70      8.65 o 
   2   1  14       27.03       27.42      7.19 o 
   3   1  14       87.16       75.05      9.88 o 
   4   1  14       20.73       19.96      4.43 o 
   5   1  14       69.82       63.14      4.40 o 
   6   1  14       84.06       83.24      8.79 o 
   7   1  14       13.57       12.12      3.57 o 
  -3   2  14        0.13        2.15      3.31 o 
  -2   2  14      219.81      252.20     16.11 o 
  -1   2  14      109.18      122.12      8.03 o 
   0   2  14       36.13       42.25      5.58 o 
   1   2  14       45.72       39.52      8.56 o 
   2   2  14      305.21      280.16     18.48 o 
   3   2  14      407.14      431.80     30.19 o 
   4   2  14      579.77      600.89     17.49 o 
   5   2  14        2.39       -1.89      5.14 o 
   6   2  14       18.22       24.19      5.81 o 
   7   2  14      232.04      227.47     10.61 o 
  -3   3  14      106.15      109.52      8.89 o 
  -2   3  14      193.29      202.83     14.53 o 
  -1   3  14       16.59       25.30      4.47 o 
   0   3  14        5.75        8.82      3.82 o 
   1   3  14      145.86      141.70     13.92 o 
   2   3  14       46.49       48.18      8.61 o 
   3   3  14      127.25      126.69      9.18 o 
   4   3  14       46.36       49.35      5.62 o 
   5   3  14        0.06       -3.23      4.58 o 
   6   3  14       18.19       15.05      5.00 o 
   7   3  14        0.10        1.08      2.61 o 
  -3   4  14       11.54       12.43      3.72 o 
  -2   4  14        7.84       -0.51      4.95 o 
  -1   4  14       33.41       31.13      4.80 o 
   0   4  14      280.14      302.74     12.84 o 
   1   4  14      291.25      288.76     18.66 o 
   2   4  14      535.90      512.08     24.35 o 
   3   4  14        0.17        1.99      3.03 o 
   4   4  14      243.61      291.69     11.51 o 
   5   4  14      306.16      304.69     17.13 o 
   6   4  14      269.26      316.99     15.81 o 
  -2   5  14        1.19        0.26      3.67 o 
  -1   5  14      113.66      123.39      7.89 o 
   0   5  14      107.11      114.14      8.02 o 
   1   5  14       72.34       75.71      6.45 o 
   2   5  14        0.15       -3.21      4.91 o 
   3   5  14       43.38       45.87      5.91 o 
   4   5  14        0.38       -1.96      2.71 o 
   5   5  14       17.02       18.07      5.49 o 
   6   5  14       26.05       30.50      5.81 o 
  -2   6  14      116.66      113.78      9.07 o 
  -1   6  14       55.75       57.59      5.66 o 
   0   6  14      249.91      273.69     11.23 o 
   1   6  14        0.53        0.53      2.62 o 
   2   6  14      450.03      509.14     22.71 o 
   3   6  14      232.66      249.78     10.10 o 
   4   6  14      497.26      566.99     21.03 o 
   5   6  14       27.17       26.02      5.89 o 
   6   6  14      245.44      290.32     12.96 o 
  -1   7  14       11.69       14.53      3.22 o 
   0   7  14       19.12       14.92      3.47 o 
   1   7  14      130.54      138.76      9.57 o 
   2   7  14       14.93       17.49      5.76 o 
   3   7  14       38.24       44.26      6.53 o 
   4   7  14        4.74        2.45      3.50 o 
   5   7  14        0.00        1.39      3.52 o 
   0   8  14      242.25      269.52      9.27 o 
   1   8  14       94.72       86.83      5.59 o 
   2   8  14      367.90      402.41     16.79 o 
   3   8  14       33.18       42.49      5.25 o 
   4   8  14      521.98      626.58     17.28 o 
   1   9  14       34.90       38.94      5.21 o 
   2   9  14        1.02       -0.70      2.74 o 
   0  -6  15       68.49       68.61      5.80 o 
   1  -6  15      108.77      103.49      7.39 o 
   2  -6  15        8.92        5.14      1.97 o 
   3  -6  15        1.80        0.00      2.32 o 
  -1  -5  15        8.86        7.90      2.42 o 
   0  -5  15       37.18       34.80      5.25 o 
   1  -5  15       21.52       23.83      2.99 o 
   2  -5  15        2.36        2.90      2.11 o 
   3  -5  15      181.37      183.57     10.02 o 
   4  -5  15       74.36       68.70      5.86 o 
  -1  -4  15       62.96       48.50      5.71 o 
   0  -4  15        7.73        7.99      2.14 o 
   1  -4  15       78.35       91.80      6.39 o 
   2  -4  15      247.47      242.57      9.76 o 
   3  -4  15        8.17        7.79      3.95 o 
   4  -4  15        0.62       -0.79      2.75 o 
   5  -4  15       14.20       10.91      2.65 o 
  -1  -3  15        2.69        0.03      2.91 o 
   0  -3  15       85.56      104.16      9.67 o 
   1  -3  15      219.21      221.86      9.26 o 
   2  -3  15       58.60       59.20      5.08 o 
   3  -3  15       45.11       44.26      6.53 o 
   4  -3  15       14.81       12.31      3.93 o 
   5  -3  15      211.56      188.61      9.04 o 
  -2  -2  15       11.91       17.80      3.56 o 
  -1  -2  15      254.65      339.11     15.81 o 
   0  -2  15      353.38      375.53     11.46 o 
   1  -2  15       39.81       39.09      5.57 o 
   2  -2  15       11.19        5.75      2.72 o 
   3  -2  15        7.33        6.79      4.17 o 
   4  -2  15       77.17       75.21      4.95 o 
   5  -2  15       34.14       27.91      3.09 o 
  -2  -1  15      121.64      132.35      8.59 o 
  -1  -1  15      133.63      141.06     10.85 o 
   0  -1  15       28.11       26.75      3.70 o 
   1  -1  15       21.37       16.45      3.57 o 
   2  -1  15       60.14       52.47      5.31 o 
   3  -1  15      336.26      339.01     17.19 o 
   4  -1  15       33.15       27.14      3.04 o 
   5  -1  15       66.51       53.59      5.37 o 
   6  -1  15       94.29       93.81      6.32 o 
  -2   0  15      219.74      253.39     11.94 o 
  -1   0  15       18.88       19.98      5.08 o 
   0   0  15       22.33       19.92      3.74 o 
   1   0  15       38.72       41.39      5.03 o 
   2   0  15      210.88      221.76     14.64 o 
   3   0  15       12.25       10.52      4.87 o 
   4   0  15        0.97       -0.74      2.59 o 
   5   0  15        0.47        3.06      3.66 o 
   6   0  15        0.15        1.29      2.39 o 
  -2   1  15        7.55        0.81      2.96 o 
  -1   1  15        1.15       -0.58      3.21 o 
   0   1  15      105.94      104.02      9.38 o 
   1   1  15      227.49      227.66     10.20 o 
   2   1  15       15.85        5.45      4.66 o 
   3   1  15      105.17       99.89      9.77 o 
   4   1  15      127.06      139.88      7.28 o 
   5   1  15      145.94      159.04     10.37 o 
   6   1  15        9.66        3.88      2.62 o 
  -2   2  15       22.10       25.66      4.33 o 
  -1   2  15      114.04      114.97      6.81 o 
   0   2  15      171.73      201.09     12.87 o 
   1   2  15       14.29       10.95      3.26 o 
   2   2  15        8.38        4.01      3.79 o 
   3   2  15        7.80        7.66      4.56 o 
   4   2  15        4.97       -2.47      5.32 o 
   5   2  15        2.34        2.82      3.54 o 
   6   2  15        1.16        2.21      2.58 o 
  -1   3  15       65.56       62.66      9.10 o 
   0   3  15        2.46        0.28      3.99 o 
   1   3  15       55.42       53.82      8.03 o 
   2   3  15      143.31      166.83     12.69 o 
   3   3  15       94.66      110.82     10.05 o 
   4   3  15        0.28        1.40      2.42 o 
   5   3  15        0.13        5.13      3.60 o 
   6   3  15      165.10      163.20      8.46 o 
  -1   4  15       52.02       58.53      7.82 o 
   0   4  15       36.56       39.45      6.33 o 
   1   4  15       82.96      104.97     10.09 o 
   2   4  15       19.80       18.77      5.53 o 
   3   4  15        1.77        2.34      3.88 o 
   4   4  15        6.85        5.45      2.51 o 
   5   4  15        5.29        4.57      3.77 o 
   0   5  15      119.26      154.88      7.07 o 
   1   5  15       15.14       19.15      5.25 o 
   2   5  15        6.56       11.26      4.50 o 
   3   5  15       12.85       22.62      5.17 o 
   4   5  15      277.90      304.00      8.54 o 
   5   5  15      108.67      121.71      7.86 o 
   0   6  15       12.08       17.81      4.46 o 
   1   6  15        1.33        0.86      3.56 o 
   2   6  15        4.70        9.23      4.06 o 
   3   6  15       39.22       38.61      5.39 o 
   0   7  15        0.11        1.10      2.40 o 
   1   7  15       13.93       28.97      4.80 o 
   2   7  15      264.98      313.39     12.87 o 
   2  -4  16      214.28      218.40      8.81 o 
   3  -4  16      123.85      120.55      6.55 o 
   1  -3  16      323.88      366.58     15.36 o 
   2  -3  16       43.62       53.30      5.47 o 
   3  -3  16       62.89       62.71      5.69 o 
   4  -3  16        1.47       -0.48      1.79 o 
   0  -2  16      137.66      155.65      8.73 o 
   1  -2  16       59.59       71.84     10.07 o 
   2  -2  16        7.08        5.57      3.23 o 
   3  -2  16        0.33        1.41      2.71 o 
   4  -2  16      219.52      191.10      8.70 o 
   0  -1  16       34.98       42.77      5.28 o 
   1  -1  16       10.20       10.52      2.41 o 
   2  -1  16        2.31        5.68      3.91 o 
   3  -1  16       82.34       88.19      7.20 o 
   4  -1  16        6.47        6.66      3.00 o 
   0   0  16        2.56        5.08      2.49 o 
   1   0  16        5.26        4.25      2.27 o 
   2   0  16      240.49      240.55     12.75 o 
   3   0  16        7.58        4.51      3.52 o 
   4   0  16        1.49       -3.02      3.02 o 
   0   1  16       14.95       14.56      2.48 o 
   1   1  16      178.64      179.94     17.75 o 
   2   1  16        1.63        0.71      3.44 o 
   3   1  16       15.72       15.90      4.24 o 
   4   1  16       43.59       41.85      4.80 o 
   0   2  16       82.72       76.70     12.48 o 
   1   2  16        8.42       12.68      4.13 o 
   2   2  16        4.60        4.60      3.41 o 
   3   2  16      103.51      102.65      8.41 o 
   4   2  16      116.47      125.55      7.70 o 
   0   3  16       25.26       36.21      4.23 o 
   1   3  16        9.38        7.14      3.32 o 
   2   3  16       86.52      103.53      8.25 o 
   3   3  16       22.90       26.41      4.62 o 
   1   4  16      176.07      210.59     10.50 o 
   2   4  16       79.61       88.11      7.28 o 
   3   4  16       42.25       44.07      5.11 o 
   1   5  16       42.99       46.23      4.90 o 
   2   5  16       14.11       16.09      3.56 o 
                                                 
